# Supplementary material for: MOZ/ENL complex is a recruiting factor of leukemic AF10 fusion proteins
Source: Nat Commun. 2023 Apr 8;14:1979. doi: 10.1038/s41467-023-37712-5 (PMC10082848; doi:10.1038/s41467-023-37712-5)
Supplement: Supplementary file 4 — Source Data [file 41467_2023_37712_MOESM4_ESM.xlsx]

## Sheet: Fig.1
Fig.1a
Transforming ability of various MLL-fusions
Colony-forming units (CFUs) per 10,000 cells at third-round passages
	Exp.1	Exp.2	Exp.3	Exp.4	Exp.5	Exp.6	Exp.7	Exp.8	Exp.9	Exp.10	Exp.11	Exp.12	Exp.13	Exp.14	Exp.15	Exp.16	Exp.17	N	Average	SD
neo	0	0	0	0	0	0	0	0	0							0	0	11	0	0
fNUP98-"ENL								260	220					284	236	83		5	216.6	78.5226
fNUP98-AF10´								11	85			63.5	117			61.5	142	6	80	46.0728
fNUP98-AF10								19	1.5	1.5	4.5					4.5	6	6	6.16667	6.53962
fNUP98-5´								0	0							0		3	0	0
fDDX3X-"ENL								392	210					320	428	190		5	308	106.217
fDDX3X-AF10´								138	84			123	234			145	150	6	145.667	49.391
fDDX3X-AF10								0	1.5	1	1.75					0	0	6	0.708333	0.81266
fDDX3X-5´								0	0							0		3	0	0
fENL	0	0	0	0	0		0											6	0	0
fNES-"ENL	136	404			172	266	396										124	6	249.667	126.683
fNES-"DOT1L	0				0	2	0											4	0.5	1
fNES-AF10´	88				101	39.5	220											4	112.125	76.6316
fNES-5´	0	0			0	4.5	0											5	0.9	2.01246
fCALM-"ENL								36	47							19		3	34	14.1067
fCALM-AF10´								0.5	0							0	0	4	0.125	0.25
fCALM-AF10	1.5				244	54.5	5.5	9.5	238	360	36	105	1			2	23.5	12	90.0417	122.274
fCALM-5´	0				0	0	0	0	0							1		7	0.142857	0.377964
MTMh-ENL´	296				548		512										121	4	369.25	199.435
MTMTh-"ENL	432				416		230										118	4	299	151.548
MTMTh-"DOT1L dEBMx2	0				1	0	0.5										0	5	0.3	0.447214
MTMTh-"DOT1L HMTmut	0.5				3	0	0										0	5	0.7	1.30384
MTMTh-"DOT1L	24				63	25.5	9										7.5	5	25.8	22.3847
MTMTh-AF10´	206				135	154	93										69	5	131.4	53.5192
MTMTh	0				0	3	0										0	5	0.6	1.34164
MLL-AF10´								348	324							218		3	296.667	69.1761
MLL-AF10	130				230	244	356	296	204					212	424	320	156	10	257.2	91.434
MLL-5´	0				0	0	4										0	5	0.8	1.78885
CFUs per 10,000 cells at fourth-round passages
	Exp.1	Exp.2	Exp.3	Exp.4	Exp.5	Exp.6	Exp.7	Exp.8	Exp.9	Exp.10	Exp.11	Exp.12	Exp.13	Exp.14	Exp.15	Exp.16	Exp.17	N	Average	SD
neo	0	0	0	0	0	0	0	0	0							0	0	11	0	0
fNUP98-"ENL								178	212					372	176	184		5	224.4	83.7663
fNUP98-AF10´								158	150			70.5	131			134	156	6	133.25	32.7227
fNUP98-AF10								0	0	0	0					0	1	6	0.166667	0.408248
fNUP98-5´								0	0							0		3	0	0
fDDX3X-"ENL								388	512					500	432	280		5	422.4	94.3441
fDDX3X-AF10´								240	150			105	190			232	456	6	228.833	122.308
fDDX3X-AF10								0	0	0	17					0	0	6	2.83333	6.94022
fDDX3X-5´								0	0							0		3	0	0
fENL	0	0	0	0	0		0											6	0	0
fNES-"ENL	404	576			400	118											456	5	390.8	168.247
fNES-"DOT1L	0				0	0	0											4	0	0
fNES-AF10´	228				188	320												3	245.333	67.6855
fNES-5´	0	0			0	0	0											5	0	0
fCALM-"ENL								188	212							26		3	142	101.173
fCALM-AF10´								0	0							0	0	4	0	0
fCALM-AF10	0				404	154		194	228	254	218	342	0			0	108	11	172.909	137.24
fCALM-5´	0				0	0	0	0	0							0		7	0	0
MTMh-ENL´	612				472												368	3	484	122.442
MTMTh-"ENL	540				904												688	3	710.667	183.056
MTMTh-"DOT1L dEBMx2	0				0	0											0	4	0	0
MTMTh-"DOT1L HMTmut	0				0	0	0										0	5	0	0
MTMTh-"DOT1L	202				292	92											180	4	191.5	82.1442
MTMTh-AF10´	182				388	156											76	4	200.5	132.89
MTMTh	0				0	0	0										0	5	0	0
MLL-AF10´								416	376							400		3	397.333	20.1329
MLL-AF10	336				280	123		296	240					268	262	284	420	9	278.778	78.8286
MLL-5´	0				0	0											0	4	0	0
Hoxa9 expression normalized to that of Gapdh of first round colonies as the relative value of the vector control (set to 1)
	exp.1	exp.2
MLL-5´	15.531	9.86713
MLL-AF10	456.335	373.573
MLL-AF10´	718.995	352.53
MTMT	4.66125	2.50647
MTMT-AF10´	222.599	234.424
MTMT-"DOT1L	132.383	64.5659
MTMT-"DOT1L HMTmut	15.5946	5.96256
MTMT-"DOT1L dEBMx2	41.2991	21.1093
MTMT-"ENL	310.008	284.792
MTM-ENL´	338.122	548.051
CALM-5´	6.78613	5.22672
CALM-AF10 new	100	100
fCALM-AF10´	86.4523	23.3041
fCALM-"ENL	247.765	55.884
NES-5´	5.02629	4.39881
NES-AF10´	113.23	259.532
NES-"DOT1L	11.4141	8.1759
NES-"ENL	206.925	268.132
fENL	5.00475	8.02486
fDDX3X-5´	24.782	6.15333
fDDX3X-AF10	131.668	33.8827
fDDX3X-AF10´	505.562	105.597
fDDX3X-"ENL	548.66	325.103
fNUP98-5´	25.744	22.6203
fNUP98-AF10	174.703	165.555
fNUP98-AF10´	536.457	408.624
fNUP98-"ENL	626.016	710.676
vector	4.1094	6.79342
Fig.1b
Fig.1c
in vivo leukemogenesis by AF10 fusions
days	MLL-AF10	fNES-AF10	fNES-ENL	fNES-ENL 2nd
0	0
87	1
88	1
95	1
98	1
102	1
103	1
137	1
139	1
209		1
264		1
299		1
306		1
440		1
146			1
257			1
556			1
599			1
657			1
26				1
26				1
26				1
32				1
38				1

## Sheet: Fig.2
Fig.2b
Fig.2c
HOXA5/ACTB	Tparent-rep1	Tparent-rep2	T-dMOZ#10	T-dMOZ#29	T-d-DOT1L#14	T-dDOT1L#25
rep1	1	0.92047	0.489314	0.75263	0.532762	0.439577
rep2	1	1.08743	0.338086	0.709606	0.430467	0.314504
HOXA9/CATB	Tparent-rep1	Tparent-rep2	T-dMOZ#10	T-dMOZ#29	T-d-DOT1L#14	T-dDOT1L#25
rep1	1	0.93729	0.601451	0.620864	0.62292	0.506818
rep2	1	1.14594	0.531528	0.609373	0.635301	0.467474
Fig.2g
ChIP:MOZ	CD4-pre-TSS		CD4-post-TSS		HOXA5-pre-TSS		HOXA5-post-TSS		HOXA9-pre-TSS		HOXA9-post-TSS
	rep1	rep2	rep1	rep2	rep1	rep2	rep1	rep2	rep1	rep2	rep1	rep2
T-parent	0.00340599	0.0055339	0.00141813	0.00181315	0.0924095	0.0864999	0.309384	0.318995	0.0733516	0.0902284	0.163823	0.186544
T-dMOZ	0.00243134	0.0122351	0.00334539	0.0105051	0.00221134	0.00443821	0.00357315	0.0104029	0.00274531	0.0129466	0.00180587	0.0129321
T-dDOT1L	0.011751	0.00612913	0.0140284	0.00562571	0.0559015	0.0396844	0.197572	0.183499	0.100629	0.125124	0.090217	0.0969451
ChIP:DOT1L	CD4-pre-TSS		CD4-post-TSS		HOXA5-pre-TSS		HOXA5-post-TSS		HOXA9-pre-TSS		HOXA9-post-TSS
T-parent	0.00504826	0.00145622	0.0015653	0.0036492	0.0155711	0.0132146	0.0693546	0.0702352	0.0395918	0.0330835	0.119806	0.126471
T-dMOZ	0.00361226	0.0060379	0.00327727	0.00543609	0.00395247	0.0102234	0.010628	0.0314162	0.00851636	0.0127888	0.0239744	0.0505657
T-dDOT1L	0.00390589	0.00517711	0.00303256	0.00592646	0.00235054	0.00371956	0.005025	0.00672101	0.00360886	0.0031727	0.0084694	0.00819333
																																		0.00405566	0.00433856
ChIP:ENL	CD4-pre-TSS		CD4-post-TSS		HOXA5-pre-TSS		HOXA5-post-TSS		HOXA9-pre-TSS		HOXA9-post-TSS																							0.0570682	0.00942539
	MEAN	STDEV	MEAN	STDEV	MEAN	STDEV	MEAN	STDEV	MEAN	STDEV	MEAN	STDEV
T-parent	0.00205864	0.00063455	0.00281265	0.0011749	0.0117381	0.0076154	0.0319614	0.0368734	0.0180346	0.0174067	0.0347617	0.0401061
T-dMOZ	0.0051091	0.00397915	0.00053331	0.00422217	0.00443942	0.0103159	0.00880074	0.016662	0.0125266	0.00915662	0.00602295	0.0145218
T-dDOT1L	0.00260229	0.00532285	0.00258434	0.00181064	0.00637739	0.0102733	0.0135166	0.0112503	0.0134345	0.0112845	0.00635677	0.0105481

## Sheet: Fig.2a
Distance from TSS	ENLx5(all)	ENLx5 (ENL target)	MYST3(all)	MYST3 (ENL target)	DOT1L(all)	DOT1L (ENL target)	AF4(all)	AF4 (ENL target)	T0329-parent-8WG16(all)	T0329-parent-8WG16 (ENL target)	HBO1(all)	HBO1(ENL target)
-5000	0.0099496	0.00882092	0.0104005	0.00803803	0.0120272	0.010439	0.0105944	0.00794216	0.02934	0.0403122	0.0137322	0.0113685
-4975	0.00921275	0.00796355	0.010028	0.00830269	0.0118958	0.0126101	0.00994463	0.00800396	0.0289732	0.0411926	0.0130709	0.0104794
-4950	0.00952619	0.00821553	0.00956755	0.00835182	0.0119212	0.012767	0.010177	0.00899287	0.0296065	0.0431545	0.0130015	0.0119002
-4925	0.00998213	0.0079065	0.0104043	0.00776387	0.0122372	0.0106672	0.0108578	0.00797306	0.0300828	0.0416704	0.0135593	0.0112528
-4900	0.00951655	0.00852536	0.00977332	0.00875674	0.0115949	0.0118312	0.0105115	0.00862203	0.03008	0.042462	0.0137736	0.011981
-4875	0.00961939	0.00851743	0.00970979	0.00851109	0.0116079	0.0112052	0.0100319	0.00778764	0.0295161	0.0435666	0.0131055	0.012267
-4850	0.00955438	0.00717908	0.00982539	0.00747544	0.0116668	0.0114628	0.010365	0.00726228	0.0298574	0.0447678	0.0129631	0.0120412
-4825	0.00938713	0.00868859	0.00959901	0.0077916	0.0114746	0.0105293	0.0100897	0.0083439	0.0294541	0.0416791	0.0133474	0.0104017
-4800	0.00915731	0.00763154	0.00963795	0.0075309	0.011422	0.0104398	0.00955833	0.00707686	0.0297911	0.0413075	0.0130652	0.0109224
-4775	0.0093055	0.00828922	0.00972801	0.00761252	0.010989	0.00949128	0.00981142	0.00797306	0.0298181	0.0419501	0.0130303	0.010981
-4750	0.00899283	0.00821474	0.00964144	0.007729	0.0112647	0.0101616	0.00978034	0.00809667	0.0292539	0.0430911	0.0132374	0.0114477
-4725	0.00895909	0.00788035	0.00961966	0.00847702	0.0113483	0.0100967	0.0098277	0.0073859	0.0297002	0.0448423	0.0131784	0.0121482
-4700	0.00928148	0.00737559	0.00967848	0.00816165	0.0112213	0.0108796	0.00945028	0.00781854	0.0296433	0.0432932	0.0131444	0.0122361
-4675	0.00933465	0.0109881	0.00970433	0.00898574	0.0109272	0.0120856	0.00986323	0.00982726	0.0298685	0.0468241	0.0132528	0.0141553
-4650	0.00922027	0.00762758	0.00984763	0.00908637	0.0115716	0.0123772	0.00975962	0.00825119	0.029678	0.0421054	0.0133031	0.0117868
-4625	0.00923131	0.00834786	0.0096123	0.00801585	0.0113139	0.0114342	0.00976406	0.00775674	0.0302413	0.0419881	0.0133666	0.0126529
-4600	0.00930004	0.00801981	0.00947806	0.00909033	0.0114062	0.011439	0.00969746	0.00840571	0.0301112	0.0437781	0.013071	0.0119556
-4575	0.00930015	0.00784865	0.0095266	0.00851426	0.0111989	0.0116846	0.00971078	0.00815848	0.0297929	0.042378	0.0132161	0.0115895
-4550	0.00903594	0.00759984	0.00944782	0.0076149	0.0113389	0.011126	0.00970338	0.00775674	0.0297969	0.0430008	0.0131884	0.0117013
-4525	0.00917366	0.00849208	0.00962543	0.00806339	0.0110795	0.0113122	0.00949025	0.00754041	0.030339	0.0415998	0.0131176	0.0117314
-4500	0.00934827	0.00913233	0.00991602	0.00871632	0.011463	0.0121307	0.00973002	0.00812758	0.030017	0.0432385	0.0131476	0.0115911
-4475	0.0092433	0.00852615	0.00970072	0.00719651	0.0116546	0.0121046	0.00974778	0.008313	0.0304884	0.0420317	0.0133562	0.0116442
-4450	0.00917844	0.0077916	0.00985844	0.00812441	0.0114232	0.0125079	0.010069	0.00846751	0.0306457	0.043584	0.0134288	0.0136505
-4425	0.00919199	0.00879635	0.0101024	0.00749762	0.0121995	0.0127979	0.00950505	0.00667512	0.0305349	0.040557	0.0133763	0.0123383
-4400	0.00911503	0.00799366	0.00986805	0.00815293	0.011743	0.0113455	0.00947249	0.00908558	0.0304174	0.0414374	0.0134475	0.0119041
-4375	0.00911044	0.00784865	0.0098471	0.00859588	0.0116034	0.0117234	0.00981586	0.00899287	0.0303895	0.0429128	0.0135481	0.0114017
-4350	0.00936512	0.00916482	0.00977385	0.00803724	0.0114724	0.0109049	0.00959385	0.00874564	0.0307789	0.047061	0.0131161	0.0112861
-4325	0.00879901	0.00796355	0.00944262	0.00738431	0.0110192	0.0107163	0.00967082	0.00812758	0.0305425	0.0454564	0.0131268	0.0130119
-4300	0.00897746	0.00874881	0.0097175	0.00885895	0.0114062	0.0112005	0.00945769	0.00766403	0.0309781	0.043939	0.0133492	0.0123685
-4275	0.00922247	0.00913391	0.00951268	0.00811252	0.0115613	0.0121965	0.00958349	0.008313	0.030822	0.0446006	0.0133847	0.0120341
-4250	0.00921689	0.00804437	0.00951579	0.00768304	0.0112834	0.0113518	0.00974038	0.00732409	0.0309222	0.0441331	0.0136469	0.0118178
-4225	0.00911484	0.00811014	0.00943655	0.00814739	0.0114931	0.0102243	0.00952725	0.0074168	0.0308385	0.042443	0.0133074	0.011588
-4200	0.00914808	0.00848811	0.00961545	0.00809746	0.0116094	0.0115531	0.00965454	0.00874564	0.0306504	0.0452496	0.0131727	0.0125071
-4175	0.00919321	0.00795959	0.00948505	0.00894612	0.0111866	0.0116965	0.00978182	0.00822029	0.030393	0.0451062	0.0132666	0.0124057
-4150	0.00908231	0.00866244	0.00994626	0.00957607	0.011409	0.0118558	0.00957165	0.00766403	0.0305691	0.0436276	0.0131139	0.0118986
-4125	0.00901545	0.0084683	0.00959636	0.00826624	0.0113211	0.0112829	0.00975222	0.00800396	0.0307834	0.0458368	0.0133511	0.0114231
-4100	0.00910584	0.00849445	0.0101317	0.00781458	0.0112516	0.0124517	0.00988099	0.00791125	0.0313482	0.0441165	0.0132527	0.0127013
-4075	0.00937176	0.00912678	0.00955085	0.00733518	0.0115075	0.0111117	0.010029	0.00825119	0.0309092	0.0438598	0.0131862	0.0119255
-4050	0.00919818	0.00879715	0.00978565	0.00872821	0.0114998	0.010794	0.00974334	0.0073859	0.0314239	0.0489707	0.0136992	0.0131767
-4025	0.00967731	0.0105991	0.0098685	0.0106204	0.011673	0.0142322	0.00988839	0.00933281	0.0314734	0.0462908	0.0132937	0.0143447
-4000	0.00923514	0.00863312	0.00984581	0.0100998	0.0113374	0.0135198	0.00991059	0.0083748	0.03135	0.0476109	0.0132675	0.0126815
-3975	0.00950448	0.0083233	0.0098181	0.00891918	0.0116123	0.0126474	0.00976702	0.00775674	0.0316482	0.0471109	0.0132388	0.0131585
-3950	0.00942326	0.00841363	0.00991799	0.00936292	0.011777	0.0132654	0.00965454	0.00893106	0.0315055	0.0438304	0.0133456	0.0127963
-3925	0.00930311	0.0081878	0.00998577	0.00986292	0.0117076	0.0125713	0.00999495	0.00754041	0.0316923	0.0447345	0.0135096	0.0124849
-3900	0.00960888	0.00872266	0.0102199	0.00996117	0.0116568	0.0127425	0.0101015	0.00781854	0.0320778	0.0465063	0.0136706	0.0132639
-3875	0.00948622	0.00851347	0.0100766	0.00857052	0.01225	0.0131426	0.00983214	0.00763312	0.0322543	0.0463978	0.0136108	0.0135689
-3850	0.00974892	0.00894136	0.010107	0.00932171	0.0120758	0.0123288	0.00996091	0.00865293	0.031884	0.0488962	0.0135932	0.0142734
-3825	0.00928474	0.00829715	0.0101856	0.0101918	0.0119453	0.012462	0.00981734	0.00781854	0.032499	0.0446854	0.0138455	0.0141918
-3800	0.00962436	0.00908162	0.0102777	0.00954992	0.0121874	0.013897	0.0102969	0.00849842	0.0322607	0.0463534	0.0136209	0.0131783
-3775	0.00954387	0.00852536	0.0106894	0.0115166	0.0124429	0.0142163	0.0101148	0.00803487	0.0328084	0.0479691	0.0140345	0.0131838
-3750	0.00960019	0.00861252	0.0105649	0.010122	0.012055	0.0136204	0.00978922	0.00852932	0.0329301	0.0491371	0.0139414	0.0134635
-3725	0.00962516	0.00815135	0.0104723	0.00974723	0.0118781	0.0129596	0.0101785	0.00825119	0.0335536	0.0493875	0.0138487	0.0128138
-3700	0.00989139	0.00896276	0.0107693	0.00937242	0.012314	0.0127338	0.0101962	0.00766403	0.0339716	0.0472987	0.0135689	0.0122869
-3675	0.00968991	0.00899604	0.0105664	0.0118677	0.0122463	0.0137591	0.0101	0.00757132	0.0335971	0.0499976	0.0140191	0.0132131
-3650	0.00962949	0.00813629	0.0103335	0.0101093	0.01209	0.0128265	0.0103339	0.00899287	0.033597	0.0519263	0.0141524	0.0127346
-3625	0.00991518	0.00841125	0.010824	0.00998415	0.0125182	0.014794	0.0102066	0.00769493	0.0343365	0.0524112	0.0143235	0.0145301
-3600	0.00976698	0.00795642	0.0105268	0.00994295	0.0123003	0.0146482	0.0102096	0.00896197	0.0342562	0.051996	0.0139595	0.0127639
-3575	0.00970509	0.00801268	0.0106368	0.0094588	0.0127655	0.0133035	0.0104686	0.0074168	0.0341922	0.0473693	0.0140942	0.0137448
-3550	0.00946843	0.00933994	0.0107599	0.0103288	0.0123119	0.012603	0.0103102	0.00859113	0.0342279	0.0492195	0.0141897	0.0123693
-3525	0.00946941	0.00737876	0.0104132	0.00901268	0.0120504	0.0130238	0.0101489	0.00754041	0.0344699	0.0497702	0.0141496	0.0125412
-3500	0.0091693	0.00783518	0.0102936	0.0100135	0.0120101	0.0125626	0.00968266	0.00723138	0.0351499	0.0537963	0.0137254	0.0143582
-3475	0.0092912	0.00885578	0.0103025	0.0117813	0.0120655	0.0146498	0.00949765	0.00763312	0.0350828	0.0509231	0.0139903	0.0134366
-3450	0.00921097	0.00818859	0.0103883	0.0125515	0.0118932	0.0151609	0.00947397	0.00775674	0.0347357	0.0543043	0.0139331	0.0144937
-3425	0.0091759	0.00911331	0.0102385	0.0130602	0.0122204	0.0160365	0.00944288	0.00886926	0.0356022	0.0569112	0.0138548	0.0141569
-3400	0.00949469	0.00872108	0.0104706	0.0121125	0.0119151	0.0149295	0.00963677	0.00893106	0.0349748	0.0558946	0.0139357	0.0135428
-3375	0.00910175	0.00858637	0.0100693	0.0134216	0.0121832	0.0155119	0.00949913	0.008313	0.0350996	0.0556189	0.0139452	0.0134865
-3350	0.00928315	0.00836609	0.0103968	0.0128082	0.0125849	0.0159984	0.00973446	0.00868384	0.0354551	0.0551561	0.0143707	0.015103
-3325	0.00932554	0.00949683	0.0101381	0.0109406	0.0119581	0.0149009	0.00943844	0.00877655	0.0358992	0.0556355	0.0140788	0.0145024
-3300	0.0091323	0.00849842	0.0103272	0.0107686	0.0120392	0.0132789	0.00963973	0.00667512	0.035945	0.0549921	0.0141431	0.0144691
-3275	0.00959161	0.0105515	0.0106018	0.0107353	0.0125686	0.0166918	0.00986915	0.00902377	0.0363624	0.057168	0.0143441	0.0152781
-3250	0.00926228	0.00909033	0.0103409	0.0102829	0.0124789	0.014523	0.00956869	0.00880745	0.036446	0.0578938	0.0141307	0.0142987
-3225	0.00932243	0.00942076	0.0106076	0.00993582	0.0124314	0.0138439	0.00981734	0.00788035	0.036523	0.0577869	0.0142732	0.0138811
-3200	0.00937526	0.00924802	0.0106187	0.0101783	0.012344	0.0127155	0.0101015	0.00772583	0.036672	0.0570261	0.0146217	0.0148003
-3175	0.0091688	0.00838986	0.0105213	0.009229	0.0122176	0.0125008	0.00978478	0.0073859	0.0370117	0.0582963	0.0142095	0.0146363
-3150	0.00921507	0.00877417	0.0106877	0.0101315	0.0126488	0.0135642	0.00994463	0.00815848	0.0372963	0.0558693	0.0144766	0.0155586
-3125	0.00957093	0.00922345	0.0107376	0.00987401	0.012409	0.0139556	0.0100112	0.00806577	0.0372872	0.0571894	0.0141218	0.0137084
-3100	0.00923123	0.00914025	0.0106076	0.00972029	0.0121543	0.0131894	0.00947397	0.00729319	0.0381633	0.0610206	0.0142811	0.0138296
-3075	0.00953142	0.00829794	0.0105705	0.0126339	0.0125685	0.0150357	0.0100024	0.00856022	0.0378258	0.0583653	0.014477	0.0147179
-3050	0.00921939	0.00877417	0.0107497	0.0122084	0.0125997	0.0152845	0.00989283	0.00750951	0.0382833	0.0607734	0.0145411	0.0151323
-3025	0.00949036	0.00806022	0.01079	0.0127987	0.0129432	0.0143685	0.0102318	0.00763312	0.0379862	0.0596355	0.014373	0.0153708
-3000	0.00965548	0.0077393	0.0112378	0.0119501	0.0129824	0.0148296	0.0103901	0.00800396	0.0385288	0.0600452	0.0147784	0.0149089
-2975	0.00950983	0.00871949	0.0111641	0.0132884	0.0132993	0.0158455	0.0103146	0.00849842	0.0385338	0.0622948	0.015268	0.0160317
-2950	0.0095907	0.00924881	0.0117511	0.0125713	0.0138391	0.0154604	0.0108786	0.00784945	0.0391332	0.0625927	0.0151594	0.0143011
-2925	0.00985643	0.00838035	0.012321	0.012313	0.0135066	0.0144358	0.0111361	0.00840571	0.0392584	0.0629976	0.014879	0.0141878
-2900	0.0103493	0.00885261	0.0121033	0.0111902	0.0137227	0.0167908	0.0108416	0.00698415	0.0398106	0.0646561	0.0152479	0.0145317
-2875	0.0100691	0.00827258	0.0116599	0.0100143	0.0137438	0.0139683	0.0112441	0.00896197	0.0395625	0.0657393	0.0153664	0.0159437
-2850	0.0101704	0.00847306	0.0117962	0.0113249	0.0135752	0.0143748	0.0107128	0.00781854	0.0399	0.0714794	0.0152751	0.0159493
-2825	0.00996979	0.00865769	0.0117674	0.0112369	0.0137017	0.0155333	0.0106181	0.008313	0.0398478	0.0701815	0.0151798	0.0149437
-2800	0.00951294	0.00858082	0.0117033	0.0116022	0.01348	0.0145959	0.0105796	0.00723138	0.03942	0.0679865	0.0154526	0.0164176
-2775	0.00938433	0.00885578	0.0109107	0.0115103	0.0130956	0.0141339	0.0103886	0.00794216	0.0402101	0.0702528	0.0152643	0.0164239
-2750	0.00941226	0.00905626	0.0109808	0.0135816	0.0126649	0.0159033	0.00960125	0.00769493	0.0400156	0.0707266	0.0154234	0.0165032
-2725	0.00982429	0.00975674	0.011427	0.012546	0.0133197	0.0158518	0.0101311	0.00729319	0.0401435	0.0722837	0.0155289	0.0151965
-2700	0.00967476	0.00986609	0.0119893	0.013584	0.0135934	0.0152234	0.0107883	0.00862203	0.0409042	0.072954	0.0157485	0.0175705
-2675	0.00930884	0.00942393	0.0114436	0.0119984	0.012937	0.0167821	0.0102836	0.00856022	0.0414465	0.0727884	0.0151007	0.0158605
-2650	0.00946805	0.00971791	0.0111218	0.0123447	0.0127343	0.0162306	0.0100512	0.00763312	0.0410471	0.0742005	0.0154704	0.0174295
-2625	0.00971188	0.00782171	0.0118621	0.012355	0.0131854	0.0173003	0.010547	0.00828209	0.0409648	0.0746101	0.0154246	0.0175436
-2600	0.00970657	0.00930824	0.0114987	0.0124865	0.01288	0.0155792	0.010106	0.00797306	0.0412588	0.0756403	0.0156524	0.0168843
-2575	0.00923442	0.00948257	0.0111874	0.0133914	0.0127898	0.0172377	0.00989579	0.00852932	0.0414451	0.0731363	0.0155042	0.0160626
-2550	0.00921617	0.00953011	0.0112148	0.0129017	0.0128006	0.0173281	0.00975814	0.00843661	0.0416186	0.0708407	0.0160162	0.0171022
-2525	0.00930095	0.00894532	0.0114475	0.0123756	0.0128582	0.0161656	0.00998755	0.00781854	0.0420455	0.074309	0.0158096	0.0172853
-2500	0.00947825	0.00833439	0.0115093	0.0125468	0.0133882	0.0165674	0.0100038	0.0073859	0.0417872	0.0770444	0.0155444	0.0168685
-2475	0.00955837	0.00937718	0.0111844	0.0124033	0.0129988	0.0159818	0.00977146	0.00822029	0.0431132	0.079962	0.0157485	0.0182734
-2450	0.00944042	0.00866403	0.0110899	0.0131149	0.0127714	0.0181696	0.010106	0.00757132	0.0428062	0.0760745	0.0158073	0.0179247
-2425	0.00932478	0.00835816	0.0113876	0.01392	0.0126542	0.0165119	0.0100112	0.00865293	0.0432055	0.0771331	0.0157087	0.0187916
-2400	0.00956387	0.008729	0.0109537	0.0141799	0.012928	0.0183891	0.00949765	0.00760222	0.0429645	0.0739762	0.0159999	0.0190127
-2375	0.00921624	0.00860301	0.0113072	0.014183	0.013289	0.016504	0.00989135	0.00849842	0.0435018	0.0793629	0.0163725	0.0179009
-2350	0.0092167	0.00821474	0.0114336	0.0147235	0.0129779	0.0179192	0.00953169	0.00859113	0.0427954	0.0751363	0.0161399	0.0190452
-2325	0.00933184	0.00942076	0.0117881	0.0147441	0.0131208	0.0173637	0.00974038	0.00880745	0.044009	0.0802908	0.0160872	0.0188756
-2300	0.0092781	0.0088851	0.0116706	0.0155	0.013371	0.0177084	0.00960717	0.00822029	0.0447739	0.0825626	0.0165265	0.0181791
-2275	0.00925658	0.0094794	0.0119478	0.0178962	0.0135317	0.0227734	0.00998755	0.008313	0.0446132	0.0886815	0.0163473	0.0185143
-2250	0.0094893	0.00911648	0.0120419	0.0168819	0.0135181	0.0199445	0.0101267	0.00886926	0.0457161	0.0853138	0.0166967	0.0205887
-2225	0.00904805	0.00925753	0.0120418	0.0181577	0.0133566	0.0192765	0.00977146	0.00862203	0.0459053	0.0942258	0.0162088	0.0191284
-2200	0.00915776	0.00947861	0.0119693	0.0179176	0.013105	0.0191902	0.0101563	0.00735499	0.0464367	0.0930705	0.0168932	0.0209786
-2175	0.00966702	0.00995483	0.0123099	0.017649	0.0135057	0.0194992	0.00992539	0.00791125	0.0459742	0.0930452	0.0169923	0.0212488
-2150	0.00942277	0.00919572	0.0120786	0.0180317	0.0135593	0.0187758	0.0100083	0.0093019	0.0469951	0.100122	0.0172089	0.0203391
-2125	0.00958676	0.00847227	0.0124616	0.01979	0.0133123	0.0220238	0.00998459	0.00874564	0.0472403	0.100657	0.0173613	0.0209826
-2100	0.00920137	0.00833835	0.0129781	0.0205349	0.013799	0.0212908	0.00994463	0.0083748	0.0475619	0.101311	0.0175508	0.0222567
-2075	0.00968512	0.0102441	0.0126532	0.0186743	0.0140852	0.021897	0.0102792	0.00865293	0.0472169	0.0962924	0.0177585	0.0219667
-2050	0.00968888	0.00882647	0.0126669	0.0208637	0.0134962	0.0209564	0.0102318	0.00797306	0.0476455	0.101592	0.0180486	0.0224318
-2025	0.00952835	0.00933597	0.0128502	0.0223978	0.013591	0.02271	0.00975222	0.00899287	0.0491189	0.105982	0.0178863	0.0248043
-2000	0.00965028	0.00927417	0.0131198	0.0214485	0.0137322	0.0240008	0.010365	0.00781854	0.0489847	0.109979	0.018044	0.0227853
-1975	0.0097529	0.0098225	0.0135877	0.0217797	0.013911	0.0213027	0.0102599	0.00806577	0.0492652	0.106372	0.0181958	0.0240808
-1950	0.00973131	0.0095412	0.0135797	0.0223986	0.014143	0.0230697	0.00986471	0.00871474	0.0501225	0.111589	0.0183491	0.0240467
-1925	0.00967518	0.0102448	0.0136962	0.0213273	0.0139212	0.0241846	0.0104405	0.00865293	0.0500306	0.104905	0.0184884	0.0236284
-1900	0.00993818	0.00992868	0.0139787	0.0240824	0.0143804	0.0248701	0.0104952	0.00840571	0.0521627	0.117945	0.018558	0.0244738
-1875	0.00976915	0.00919651	0.0139801	0.023233	0.0150614	0.0240198	0.0108208	0.00822029	0.0515497	0.108061	0.0188648	0.0242472
-1850	0.0101518	0.0104065	0.0142235	0.0269168	0.0144355	0.0253455	0.0105352	0.00964184	0.0510079	0.108193	0.019611	0.0245507
-1825	0.00990607	0.00965531	0.014434	0.0266434	0.0147761	0.0263051	0.010732	0.009271	0.0526017	0.11671	0.0197068	0.0261157
-1800	0.0102043	0.00971553	0.0147358	0.026836	0.01468	0.0270277	0.0109333	0.00883835	0.0535008	0.119441	0.0198978	0.0265824
-1775	0.0096293	0.00877971	0.0145556	0.0255547	0.0148373	0.0268154	0.0106344	0.0106616	0.0540589	0.123948	0.0199716	0.0276775
-1750	0.00988805	0.0099374	0.0144926	0.0249754	0.0142684	0.0276442	0.0100408	0.00859113	0.0539587	0.117699	0.0197106	0.0266569
-1725	0.00985317	0.00942393	0.0148567	0.0259802	0.0147129	0.0291062	0.0101459	0.00809667	0.0545627	0.122517	0.0199986	0.0269754
-1700	0.00992262	0.0102298	0.0153627	0.0271133	0.0149792	0.0290935	0.0104434	0.00914739	0.0548143	0.124781	0.020183	0.0270555
-1675	0.00976645	0.00996355	0.0154675	0.0281513	0.014933	0.0305301	0.0105973	0.00917829	0.05541	0.125662	0.020669	0.0287425
-1650	0.00960486	0.0101212	0.0160034	0.029061	0.0148128	0.0277924	0.0107291	0.0083439	0.0562061	0.136162	0.0204463	0.0279025
-1625	0.0107431	0.00998732	0.0169342	0.0292702	0.0159244	0.0312187	0.0113241	0.00905468	0.0570531	0.128358	0.0214322	0.0283368
-1600	0.00986004	0.00992948	0.0168559	0.0334952	0.015486	0.0302234	0.0111538	0.0083748	0.058118	0.139349	0.0210812	0.027523
-1575	0.0101613	0.0105388	0.0167205	0.0331735	0.0152794	0.030962	0.0107972	0.00985816	0.0587669	0.139416	0.0212317	0.0296133
-1550	0.0101791	0.0103756	0.0175421	0.033725	0.0159096	0.0321165	0.0110888	0.00942552	0.0593666	0.14687	0.0219942	0.0288732
-1525	0.00991461	0.0110713	0.0169335	0.0354992	0.0149513	0.0311585	0.0105885	0.00778764	0.0599033	0.143606	0.0217282	0.0316101
-1500	0.00987469	0.010496	0.0171165	0.0333645	0.0150044	0.0305317	0.0101163	0.00859113	0.0615688	0.146311	0.0221985	0.0322346
-1475	0.00979343	0.0103304	0.0171923	0.0306046	0.0149994	0.0290998	0.00997423	0.00914739	0.0619545	0.149804	0.0225465	0.0324636
-1450	0.00947594	0.0101212	0.0179244	0.0310166	0.015228	0.028233	0.0102821	0.00766403	0.0624894	0.145731	0.0224645	0.0308621
-1425	0.00969009	0.0102361	0.0185871	0.0319342	0.0149852	0.0294366	0.0101134	0.00890016	0.0640993	0.153231	0.022801	0.032851
-1400	0.00970398	0.0106022	0.0190931	0.0339263	0.0154679	0.0304192	0.0102984	0.00862203	0.0653912	0.163622	0.023401	0.0354659
-1375	0.00970178	0.0107773	0.0191158	0.03529	0.0158567	0.0337282	0.0102362	0.00865293	0.0660399	0.163891	0.023348	0.0369849
-1350	0.00974843	0.0105285	0.0196552	0.0381601	0.0162274	0.0347393	0.0102599	0.00976545	0.0672401	0.170097	0.023644	0.0355333
-1325	0.00998691	0.0113352	0.0205581	0.0402678	0.0157984	0.0321474	0.0105766	0.00849842	0.0690486	0.174175	0.0240814	0.0357258
-1300	0.00974334	0.0102647	0.0216409	0.0441093	0.0159931	0.0350967	0.0101829	0.009271	0.0710609	0.177661	0.0245408	0.0378558
-1275	0.0098874	0.011599	0.0217665	0.0432068	0.0162615	0.0332583	0.0102407	0.00942552	0.0726664	0.188211	0.0249839	0.038454
-1250	0.00987192	0.0115309	0.0222024	0.0447647	0.0168393	0.0370293	0.0104286	0.00973455	0.0734115	0.193705	0.0252669	0.0386189
-1225	0.00972717	0.0111712	0.0228273	0.0481997	0.0166743	0.0384628	0.0107276	0.0102908	0.0747727	0.201673	0.0257207	0.039954
-1200	0.00999545	0.0105911	0.024105	0.0477353	0.0173606	0.0387631	0.0105974	0.0102908	0.0763788	0.197607	0.026221	0.0391624
-1175	0.0100028	0.0121141	0.0246679	0.0523146	0.0178925	0.0405507	0.0110296	0.0101981	0.077575	0.208407	0.0268108	0.0421696
-1150	0.0104808	0.0115079	0.0253499	0.0552211	0.0172807	0.0427124	0.0109497	0.010538	0.0797906	0.219289	0.0267727	0.042622
-1125	0.0099485	0.0116807	0.0261397	0.0597853	0.0176928	0.0439469	0.0108149	0.0104144	0.0814419	0.218628	0.0272267	0.0422805
-1100	0.0102287	0.0124168	0.0267863	0.0598994	0.0178471	0.0444057	0.0106728	0.00998177	0.0836091	0.227278	0.0276606	0.0432924
-1075	0.00975343	0.0102417	0.0279803	0.0614073	0.0178631	0.0434501	0.0110828	0.00970365	0.0851348	0.224293	0.028276	0.0456046
-1050	0.0102485	0.0116181	0.0289176	0.0674976	0.0179898	0.0454683	0.0104612	0.00967274	0.087211	0.241118	0.0283766	0.0444184
-1025	0.0101196	0.0122971	0.0299869	0.0670951	0.0178729	0.0448891	0.0108268	0.00939461	0.0896514	0.243495	0.0287115	0.0441379
-1000	0.0100231	0.0118249	0.0306153	0.0665293	0.0183133	0.0466601	0.0108963	0.00995087	0.0908567	0.242677	0.029165	0.0466577
-975	0.0102726	0.0128304	0.0320302	0.067523	0.0186578	0.0458019	0.0114025	0.00967274	0.0923486	0.244748	0.0292596	0.0453542
-950	0.0102331	0.0118526	0.0330484	0.0670174	0.018852	0.0449754	0.0112324	0.010229	0.0947078	0.236523	0.0302862	0.0455911
-925	0.0101355	0.0120111	0.034138	0.0713439	0.019094	0.0496878	0.0114292	0.0107853	0.0975647	0.255875	0.0301077	0.0471379
-900	0.0106883	0.0105269	0.0353884	0.0732441	0.019518	0.0512005	0.0110089	0.00856022	0.0994386	0.26118	0.0309165	0.0466712
-875	0.0113353	0.0131109	0.0364007	0.0735325	0.0200548	0.0499802	0.0118068	0.0106926	0.103427	0.271107	0.0317227	0.0509992
-850	0.010928	0.0133336	0.0381132	0.0748288	0.0198888	0.0529176	0.0113938	0.0104762	0.104394	0.272697	0.0317408	0.0491315
-825	0.0107875	0.0114097	0.0386645	0.07571	0.0205081	0.0507219	0.0117432	0.00982726	0.107581	0.274179	0.0322592	0.0474604
-800	0.0107979	0.0129097	0.0397002	0.081351	0.0198633	0.0530689	0.0116632	0.0105998	0.110397	0.288002	0.0321668	0.0501727
-775	0.0100515	0.0125792	0.0408546	0.0789778	0.0200782	0.0499509	0.0113078	0.0110325	0.112949	0.283084	0.0323443	0.0505911
-750	0.0104763	0.0124334	0.0424687	0.0815032	0.0198243	0.0545578	0.0113759	0.0100127	0.114769	0.286948	0.032908	0.0524992
-725	0.0105938	0.0126664	0.0430257	0.0827274	0.020395	0.0536505	0.0116394	0.0101672	0.117714	0.311608	0.0327794	0.0500341
-700	0.0107945	0.0124239	0.0436551	0.0867757	0.020666	0.0562742	0.0117475	0.0107853	0.119899	0.299495	0.0336898	0.050935
-675	0.0106458	0.0117472	0.0470626	0.091088	0.0208804	0.0584279	0.0115433	0.010878	0.124733	0.314592	0.0336272	0.0518811
-650	0.0109802	0.0111997	0.0473931	0.0895531	0.0212436	0.0586617	0.0123219	0.0108471	0.128947	0.319017	0.0342477	0.0503114
-625	0.0108673	0.0112385	0.0482604	0.0914746	0.0210643	0.0562464	0.0123617	0.0112179	0.130422	0.325147	0.0349269	0.0538177
-600	0.0102851	0.011958	0.0492949	0.0915269	0.0212948	0.0606997	0.0123069	0.011187	0.134072	0.34251	0.0346424	0.0526933
-575	0.0105034	0.0125832	0.0503362	0.0941093	0.020781	0.055626	0.01211	0.00982726	0.135546	0.341631	0.0346981	0.0517005
-550	0.0109562	0.0131767	0.0527061	0.0974548	0.0217032	0.0581537	0.0123809	0.0118978	0.140341	0.352222	0.0349553	0.0534604
-525	0.0107992	0.012378	0.0523838	0.0976197	0.0213003	0.0558399	0.0123602	0.0113724	0.143997	0.349504	0.0355697	0.0520832
-500	0.0107091	0.0120761	0.0535186	0.0998106	0.0212901	0.0597575	0.0122802	0.011187	0.147712	0.36009	0.0354803	0.0514604
-475	0.0106305	0.0121204	0.0549279	0.0975	0.0211414	0.0590888	0.0122254	0.0123922	0.151693	0.375441	0.034954	0.0531593
-450	0.0105606	0.0128653	0.0552974	0.102641	0.0219614	0.0652353	0.0120419	0.00988906	0.153312	0.380335	0.0349157	0.0528899
-425	0.0105678	0.0131458	0.056378	0.101135	0.0214681	0.0602948	0.0124178	0.0118978	0.156882	0.384368	0.0352089	0.0555903
-400	0.0103849	0.0122108	0.0571899	0.102409	0.0211648	0.0587353	0.0125007	0.0115578	0.157047	0.388705	0.035006	0.0537773
-375	0.0104769	0.012771	0.0579151	0.0977361	0.0212841	0.0608328	0.0121663	0.0110325	0.159499	0.380429	0.0349014	0.055519
-350	0.0101622	0.0116775	0.0588653	0.108201	0.0211277	0.0661759	0.0123039	0.0111252	0.165067	0.405648	0.0345387	0.0540626
-325	0.0103413	0.0113772	0.0594823	0.103755	0.020654	0.0611434	0.0124415	0.0114033	0.166664	0.391964	0.0345066	0.0546902
-300	0.00990554	0.0127797	0.0605993	0.105099	0.02029	0.0620143	0.0120375	0.0109707	0.1668	0.402072	0.0344114	0.0545602
-275	0.0101456	0.0122211	0.0603271	0.108135	0.0208582	0.0658788	0.013004	0.0119596	0.163633	0.390752	0.0338981	0.0520721
-250	0.00960182	0.0110911	0.0612506	0.108298	0.0201518	0.0619857	0.012591	0.0110943	0.15981	0.387169	0.032981	0.0546918
-225	0.00961769	0.010954	0.0602266	0.11032	0.0199019	0.0617694	0.0124313	0.0112797	0.156083	0.38636	0.0321706	0.0538209
-200	0.00914911	0.0114683	0.0594176	0.112257	0.0191686	0.0627908	0.0123218	0.0131339	0.151803	0.383876	0.0310176	0.053649
-175	0.00834839	0.0103471	0.0582505	0.114139	0.0190886	0.0632227	0.0117074	0.0128249	0.150715	0.378889	0.030631	0.0544184
-150	0.00832782	0.0110174	0.0582016	0.123579	0.0190212	0.0696521	0.0117119	0.013103	0.148488	0.391001	0.0296273	0.0534976
-125	0.00799996	0.0112116	0.0571722	0.129842	0.0186444	0.071397	0.0115061	0.0133811	0.145571	0.396675	0.0294903	0.057523
-100	0.00766512	0.010935	0.0571909	0.134661	0.0186132	0.0762005	0.0116822	0.0130412	0.142281	0.405928	0.0280115	0.0558249
-75	0.00729313	0.01129	0.0582883	0.141278	0.0191352	0.0802092	0.0115298	0.0141537	0.138961	0.411723	0.0271659	0.0569493
-50	0.00731894	0.0115475	0.0607587	0.151712	0.0201658	0.09171	0.0123394	0.0152662	0.141316	0.442772	0.0274868	0.0588471
-25	0.00708751	0.01071	0.0650712	0.162818	0.0216545	0.103115	0.0121322	0.0158843	0.149179	0.479659	0.0273564	0.0617147
0	0.00760027	0.0148748	0.0725446	0.188148	0.0234023	0.112338	0.0125747	0.0170895	0.166562	0.564177	0.0289987	0.0671434
25	0.00760455	0.015046	0.0788564	0.205746	0.0256662	0.127883	0.0129862	0.0169659	0.175186	0.583403	0.0302767	0.0695531
50	0.0079337	0.0187837	0.0857056	0.231632	0.0270244	0.140189	0.0131238	0.0173368	0.185442	0.623485	0.0315387	0.0748455
75	0.00839784	0.0181601	0.0898915	0.234349	0.0296593	0.153888	0.0139113	0.0179548	0.182819	0.617853	0.0325031	0.0755491
100	0.0083362	0.0166395	0.0931188	0.240091	0.0310151	0.159483	0.0137336	0.0180166	0.177233	0.586726	0.0324457	0.074042
125	0.00828023	0.0177385	0.0945308	0.245208	0.0321359	0.16967	0.0136744	0.0173986	0.17625	0.605928	0.0334925	0.0745103
150	0.00861522	0.0181886	0.0948103	0.243429	0.0322648	0.16933	0.0135975	0.0195618	0.179901	0.614275	0.033243	0.0775238
175	0.00903176	0.0203185	0.0948628	0.239744	0.0320862	0.166933	0.0137825	0.0178003	0.18577	0.627437	0.0346639	0.0786315
200	0.00931359	0.0199319	0.0961176	0.2406	0.0328268	0.169404	0.0140654	0.0179857	0.189534	0.630925	0.0361187	0.080504
225	0.00976584	0.0207298	0.0984442	0.235163	0.0334326	0.172094	0.0141631	0.0174604	0.189016	0.606161	0.036175	0.0773891
250	0.00916509	0.0191949	0.0992193	0.24149	0.0345309	0.180741	0.0144871	0.0197781	0.182505	0.588391	0.0368086	0.0818027
275	0.00913564	0.0209089	0.101572	0.247148	0.0355155	0.184433	0.014564	0.0182639	0.176409	0.575722	0.037574	0.0886624
300	0.00951347	0.0201632	0.103575	0.258258	0.0364573	0.195886	0.0144944	0.0196236	0.17273	0.558937	0.038259	0.0817417
325	0.00949047	0.0215761	0.1061	0.261803	0.0369087	0.199424	0.0144722	0.0199636	0.170565	0.554403	0.0394946	0.086355
350	0.0106611	0.0230325	0.108218	0.272376	0.0386427	0.19975	0.0157273	0.0203962	0.171678	0.547835	0.0412188	0.0873613
375	0.0110157	0.0220571	0.110872	0.266287	0.0385729	0.207597	0.0158768	0.0210143	0.174813	0.563336	0.0421353	0.0903098
400	0.0110758	0.0232892	0.110473	0.268938	0.0393276	0.212229	0.0162942	0.0204889	0.17462	0.554911	0.0437624	0.0933217
425	0.0110273	0.0232908	0.111843	0.261317	0.0390987	0.206201	0.0161757	0.0207361	0.17084	0.5517	0.0447572	0.0960349
450	0.0111147	0.0244176	0.112493	0.268468	0.0386726	0.213074	0.0158398	0.0202108	0.167029	0.533643	0.0450907	0.0975412
475	0.0110505	0.0240911	0.114313	0.267564	0.0392837	0.213483	0.0152773	0.020458	0.165045	0.512607	0.0464806	0.0955293
500	0.0110092	0.0233827	0.114355	0.27031	0.0393017	0.214333	0.0155334	0.0193764	0.164081	0.504749	0.0470768	0.0987258
525	0.0110649	0.0246078	0.112284	0.267586	0.0388496	0.222386	0.0150405	0.0196545	0.164215	0.508149	0.0480825	0.100097
550	0.0112259	0.0259366	0.112884	0.272929	0.0383373	0.213867	0.0144085	0.0209834	0.162962	0.510022	0.0488661	0.0997948
575	0.0117952	0.0253645	0.112083	0.273662	0.0386451	0.218032	0.0151441	0.0199636	0.161892	0.507605	0.0492083	0.103837
600	0.0115067	0.0258138	0.108557	0.264074	0.0384812	0.216361	0.0155719	0.0210452	0.157457	0.500129	0.0497669	0.103013
625	0.0112734	0.0258201	0.10685	0.261669	0.0368192	0.216243	0.0143271	0.0197781	0.153935	0.488501	0.049923	0.104742
650	0.0114492	0.0252385	0.104241	0.263874	0.0367211	0.212992	0.0144619	0.0192528	0.151651	0.479929	0.0497158	0.10301
675	0.0118416	0.0260111	0.102506	0.260305	0.0371118	0.215371	0.0149118	0.0190674	0.149013	0.470951	0.0501687	0.107603
700	0.0114161	0.025794	0.0993596	0.266381	0.0356664	0.211112	0.0146143	0.0210761	0.14749	0.461242	0.0497218	0.104377
725	0.0116394	0.0266244	0.0970282	0.260347	0.0346847	0.211504	0.0141762	0.021725	0.143829	0.458508	0.0495193	0.104861
750	0.0117154	0.0269136	0.0916665	0.244911	0.0345071	0.208478	0.0143982	0.0189437	0.14148	0.45331	0.0500124	0.106775
775	0.0114246	0.0263233	0.0901011	0.240085	0.0340481	0.206265	0.0137307	0.0188819	0.138131	0.442138	0.0490268	0.105444
800	0.0112979	0.0261426	0.0860638	0.23554	0.0330698	0.202761	0.0140903	0.0190983	0.134599	0.443352	0.0491306	0.109029
825	0.0113332	0.0253653	0.0829662	0.220373	0.0328881	0.201091	0.0139571	0.0201181	0.131475	0.42443	0.0482931	0.106109
850	0.0115377	0.0268043	0.0793071	0.216387	0.0320342	0.196594	0.0137277	0.0181712	0.129241	0.422333	0.0482436	0.106464
875	0.0114834	0.027038	0.075755	0.208714	0.0314317	0.198521	0.0135176	0.0165951	0.127162	0.41063	0.0472558	0.105472
900	0.0110659	0.0243978	0.0724276	0.203517	0.0297698	0.189334	0.0130113	0.0183875	0.124613	0.403183	0.0461803	0.0993875
925	0.0111827	0.0251418	0.069792	0.200384	0.0295386	0.190157	0.0128249	0.0167805	0.122006	0.406399	0.0460816	0.100475
950	0.010909	0.0246276	0.0659302	0.188428	0.0285928	0.182013	0.0129255	0.0160079	0.12027	0.406123	0.0452668	0.103708
975	0.0110725	0.0252567	0.0629741	0.188697	0.0281991	0.180029	0.0129329	0.0173368	0.117365	0.389367	0.0450453	0.102244
1000	0.0111094	0.0255864	0.059596	0.179424	0.0270758	0.16999	0.0123246	0.0163479	0.114658	0.378116	0.0436872	0.0973146
1025	0.0105613	0.0230729	0.0569513	0.171048	0.0261024	0.164897	0.012446	0.0148336	0.11249	0.372797	0.0433739	0.0937472
1050	0.0107821	0.0235594	0.0542967	0.163297	0.0258141	0.167021	0.0124016	0.0159461	0.110862	0.372325	0.0428145	0.0973835
1075	0.0110487	0.0243811	0.051763	0.163948	0.0254251	0.164225	0.0121943	0.0161624	0.108909	0.364427	0.0414669	0.0901601
1100	0.0108791	0.0229691	0.0486745	0.150598	0.0246506	0.15541	0.0122447	0.0158534	0.106762	0.352647	0.0412547	0.0899318
1125	0.0107926	0.0237013	0.0466006	0.142571	0.0245233	0.155096	0.0121499	0.0145246	0.104633	0.354225	0.0397553	0.0842829
1150	0.0110315	0.0228518	0.0449348	0.139443	0.0235147	0.148968	0.011956	0.0139065	0.102728	0.342105	0.0392288	0.0848423
1175	0.0106728	0.0206133	0.0430208	0.134136	0.0234237	0.14476	0.0119294	0.0148336	0.101111	0.343678	0.0384179	0.0872631
1200	0.0104969	0.0215214	0.0410296	0.123262	0.0234175	0.142347	0.011956	0.0148645	0.0999005	0.334937	0.0383826	0.0855159
1225	0.0109238	0.0209406	0.0387204	0.120815	0.0224879	0.137732	0.0119028	0.0123922	0.0983818	0.336844	0.0374998	0.0831371
1250	0.0107289	0.0192116	0.0369898	0.10767	0.0217483	0.129899	0.0117104	0.0130103	0.0954449	0.319252	0.0366655	0.0803043
1275	0.0105613	0.0200705	0.0353313	0.104769	0.0216177	0.127658	0.0118154	0.0135666	0.0947381	0.328833	0.0361821	0.0821585
1300	0.0106102	0.0198217	0.0332906	0.0974461	0.0216639	0.125602	0.0118199	0.0130412	0.0934354	0.323604	0.0351479	0.0757773
1325	0.0105058	0.0194113	0.0322288	0.0928875	0.0206547	0.116906	0.0117237	0.0130103	0.0918391	0.306301	0.0347763	0.0779976
1350	0.0104717	0.0181854	0.0302945	0.0950578	0.0201741	0.114162	0.0112515	0.0127631	0.0906511	0.30778	0.0337203	0.071191
1375	0.010616	0.0198566	0.0290319	0.0888098	0.0198987	0.111054	0.0113477	0.0129794	0.0890605	0.302308	0.0332875	0.0726482
1400	0.0104657	0.0176513	0.0284876	0.0883059	0.0197772	0.107159	0.0116512	0.0121141	0.0887002	0.298663	0.0328941	0.0705491
1425	0.0106332	0.0177678	0.0267614	0.0822678	0.0199079	0.105887	0.0118303	0.0118669	0.0869073	0.290199	0.0323114	0.0697575
1450	0.0109211	0.0179588	0.0266789	0.0793225	0.0187592	0.0967504	0.0120019	0.0110943	0.0856305	0.287159	0.0316111	0.0653693
1475	0.010798	0.016462	0.0252172	0.0772932	0.0190611	0.101327	0.0115564	0.0111561	0.0858702	0.288052	0.0310178	0.0661117
1500	0.01074	0.0174636	0.0247044	0.0732219	0.018516	0.0931949	0.0116882	0.011836	0.0847555	0.289727	0.0314718	0.0680388
1525	0.0107809	0.0176506	0.0241571	0.0722892	0.0181475	0.0873827	0.0115579	0.012145	0.0838329	0.284358	0.0305011	0.0637195
1550	0.0102819	0.0168685	0.0224468	0.070645	0.017442	0.0911846	0.0108889	0.0103835	0.0829829	0.279475	0.0299653	0.0663114
1575	0.0103408	0.0156006	0.0220992	0.0735951	0.0172723	0.088729	0.010917	0.0119287	0.0817621	0.270265	0.0293491	0.0617322
1600	0.0103998	0.016561	0.0216491	0.0698027	0.0171852	0.0879992	0.0109363	0.0110634	0.0809797	0.270145	0.0291082	0.0614231
1625	0.0105742	0.0167766	0.0205893	0.0646411	0.0167361	0.0845055	0.0107291	0.0121759	0.0796958	0.273338	0.0286075	0.0604287
1650	0.0103101	0.0155681	0.0203836	0.0632068	0.017077	0.0825983	0.0111257	0.0128867	0.0799173	0.26662	0.0280895	0.0612552
1675	0.0102018	0.0156323	0.0193493	0.0618122	0.0164523	0.081668	0.011256	0.0110016	0.0798387	0.272977	0.0280355	0.0603193
1700	0.0101	0.0158629	0.01886	0.0597068	0.0162561	0.0765206	0.0111672	0.0109089	0.0785735	0.273849	0.0271029	0.0562385
1725	0.0102938	0.0141609	0.0179405	0.0583613	0.0161709	0.0753788	0.0109333	0.0119905	0.0785326	0.273045	0.0267254	0.0590547
1750	0.0103753	0.0150792	0.0180509	0.0563669	0.0162432	0.0767544	0.0115224	0.0113724	0.0775816	0.276506	0.0262612	0.0581292
1775	0.0103179	0.0154445	0.0168967	0.0542773	0.0154278	0.0681727	0.0107794	0.0109707	0.0762173	0.260794	0.0259675	0.0542464
1800	0.00985685	0.0149564	0.0161182	0.0492805	0.0152277	0.0682853	0.010476	0.0110325	0.0754361	0.264098	0.0250529	0.0533486
1825	0.00990778	0.0157948	0.0156719	0.0468669	0.0152699	0.0706894	0.0105825	0.00985816	0.0749547	0.260693	0.0249548	0.0531498
1850	0.00957689	0.0139342	0.0153663	0.0484897	0.0148242	0.06379	0.0103457	0.010538	0.0750336	0.26012	0.0245628	0.0523296
1875	0.00990053	0.0134968	0.0146001	0.0433502	0.0148073	0.0589691	0.0100527	0.00908558	0.0738076	0.260112	0.0241512	0.0537615
1900	0.00977021	0.0139065	0.014584	0.0433685	0.0141256	0.0559176	0.0102466	0.0104144	0.0731299	0.252861	0.0235758	0.0512361
1925	0.00992304	0.0154596	0.0146842	0.0430428	0.0140156	0.0580594	0.010066	0.0103526	0.0728145	0.252112	0.0236292	0.0493487
1950	0.00983643	0.014084	0.0141925	0.0410697	0.0142131	0.0577472	0.0102125	0.00988906	0.0722629	0.248807	0.0231347	0.0489548
1975	0.00978273	0.0136006	0.0137831	0.0393439	0.0138636	0.0527615	0.0100275	0.009271	0.0720295	0.24133	0.0231041	0.049038
2000	0.00988786	0.011748	0.0133574	0.0406949	0.0135621	0.052061	0.0102007	0.00939461	0.0719541	0.247114	0.0228589	0.0477544
2025	0.00945116	0.0117504	0.0134082	0.041122	0.0135714	0.0525071	0.00987211	0.00951823	0.0708206	0.241528	0.0223773	0.0466854
2050	0.00947769	0.0111965	0.0128772	0.0377108	0.0138205	0.0528621	0.010026	0.0106926	0.0707236	0.24088	0.0222282	0.0451268
2075	0.00977753	0.0117734	0.0131521	0.0404318	0.0138273	0.0495507	0.0102155	0.00905468	0.0706147	0.239715	0.022117	0.0452076
2100	0.00934755	0.0117956	0.0130052	0.0381918	0.0134956	0.0509881	0.0100719	0.0100745	0.0682575	0.231737	0.021459	0.0451133
2125	0.00956653	0.0120388	0.0130327	0.0377861	0.0135778	0.0480412	0.0100379	0.00899287	0.069003	0.238071	0.021358	0.0449231
2150	0.00961655	0.0124834	0.0120327	0.0337037	0.0131932	0.0455586	0.0101829	0.00936371	0.0679433	0.233929	0.0208946	0.0425943
2175	0.00956676	0.010794	0.0119913	0.0331046	0.013423	0.0456941	0.00999495	0.00988906	0.0675892	0.227132	0.0203475	0.0407013
2200	0.00945218	0.0107853	0.0117197	0.0299445	0.012917	0.0432195	0.0101548	0.0101363	0.0669049	0.219765	0.0207179	0.0402971
2225	0.00962713	0.0111038	0.0112686	0.0274897	0.0128962	0.0394318	0.00998163	0.00856022	0.0669827	0.210787	0.0203493	0.0383914
2250	0.00982402	0.0115214	0.0112914	0.0254944	0.0127997	0.0398518	0.00992095	0.00948732	0.0659672	0.215107	0.0201853	0.0386086
2275	0.00940953	0.0111292	0.0110871	0.02658	0.0121915	0.0357512	0.00975962	0.00899287	0.0658849	0.21086	0.0199466	0.0355856
2300	0.00955571	0.0105887	0.0110608	0.0259017	0.0121771	0.0375111	0.00985731	0.00877655	0.0649089	0.21288	0.0196168	0.0370753
2325	0.00963351	0.0112789	0.0108125	0.0263154	0.0123033	0.0399437	0.00995647	0.00806577	0.0643883	0.212189	0.0194194	0.036817
2350	0.0094044	0.0113605	0.010462	0.0259754	0.0123202	0.0348423	0.00971226	0.00890016	0.0641654	0.210175	0.019032	0.0375372
2375	0.00938531	0.0102266	0.0104015	0.0261379	0.0122385	0.0370523	0.00967526	0.009271	0.0639742	0.211038	0.0192326	0.0375776
2400	0.0095134	0.010962	0.0105213	0.0254247	0.0122099	0.0373352	0.0102806	0.00908558	0.0631532	0.211521	0.0185616	0.0351688
2425	0.00942531	0.0115444	0.0102336	0.0259422	0.0116876	0.0348819	0.00986915	0.00890016	0.0628296	0.214443	0.0187286	0.0347718
2450	0.00952463	0.00937322	0.0102449	0.0261228	0.0120236	0.0333328	0.00998015	0.00846751	0.0623262	0.206618	0.0181435	0.0320143
2475	0.00942114	0.0101799	0.0100186	0.0248978	0.0122554	0.033771	0.010063	0.00868384	0.062123	0.208399	0.0182546	0.0327631
2500	0.0093567	0.0104604	0.0101902	0.0246125	0.0120477	0.0300539	0.00990171	0.00865293	0.0618843	0.205013	0.0178491	0.032538
2525	0.00931476	0.00993027	0.0100183	0.0226767	0.012011	0.0307147	0.0101474	0.00862203	0.0618718	0.206666	0.0182316	0.0330475
2550	0.00957309	0.0110151	0.0100271	0.0217932	0.0118478	0.027962	0.0102022	0.00825119	0.0610723	0.202552	0.0176043	0.0324794
2575	0.00934569	0.0105222	0.00998755	0.0217361	0.0122304	0.0279604	0.0100408	0.00902377	0.061126	0.199242	0.0180294	0.033336
2600	0.00964429	0.0113265	0.00992805	0.0200261	0.0120692	0.0293796	0.010214	0.00803487	0.060898	0.202545	0.0176683	0.0292599
2625	0.00936983	0.0098962	0.00958934	0.0209374	0.0122221	0.0275658	0.0100172	0.00951823	0.0609064	0.203409	0.017503	0.0287552
2650	0.00985689	0.0111529	0.00972801	0.0203328	0.0119896	0.0259976	0.0103739	0.00868384	0.0601101	0.204354	0.0174477	0.0308296
2675	0.00957097	0.0100681	0.0101222	0.021588	0.0120201	0.0286751	0.0103857	0.00868384	0.0600315	0.199518	0.0172045	0.0287678
2700	0.00949408	0.009813	0.00984759	0.0211617	0.0121219	0.0271094	0.010322	0.0083748	0.0594586	0.192619	0.0174231	0.0280507
2725	0.00981306	0.0109025	0.00970668	0.0207298	0.0122408	0.0283455	0.0103916	0.00794216	0.0593925	0.19509	0.0171409	0.0281989
2750	0.00998467	0.00970285	0.00964892	0.0184588	0.0120796	0.0271775	0.0104212	0.00828209	0.0590813	0.198705	0.0167734	0.0281767
2775	0.00982911	0.00978843	0.00941283	0.0193463	0.0119767	0.0264097	0.0103191	0.00818938	0.0587427	0.197934	0.0167448	0.029332
2800	0.00987378	0.010706	0.00953818	0.0177425	0.0123953	0.0266371	0.0102554	0.00893106	0.0578514	0.194085	0.0165698	0.0272361
2825	0.0101265	0.0111838	0.00959116	0.0172037	0.0121091	0.0249334	0.0105426	0.00812758	0.0575216	0.198615	0.016818	0.0283075
2850	0.0101212	0.00947544	0.00899518	0.0155674	0.0117227	0.0226973	0.0100497	0.00890016	0.0582384	0.186819	0.0161652	0.0265705
2875	0.0100166	0.00975198	0.00916736	0.0156537	0.0118025	0.0243296	0.00999643	0.00800396	0.0573977	0.188876	0.0164414	0.0266791
2900	0.0101256	0.010038	0.00907909	0.0174604	0.0116179	0.0214968	0.0102392	0.00828209	0.056457	0.187128	0.0158116	0.0251727
2925	0.010226	0.0103534	0.00895803	0.0168494	0.0116368	0.0212472	0.0101193	0.00791125	0.0569926	0.191475	0.0162299	0.0250056
2950	0.0102403	0.00941204	0.00937116	0.0173003	0.0117968	0.0212853	0.0106299	0.00754041	0.0555818	0.186534	0.0162428	0.0267449
2975	0.0098997	0.00936133	0.009526	0.0167044	0.0120635	0.0223502	0.010695	0.00893106	0.0551082	0.185962	0.0159265	0.0253281
3000	0.0100371	0.00950079	0.00899586	0.0161886	0.0117892	0.0226743	0.0103546	0.00856022	0.0547855	0.1833	0.0160569	0.0252963
3025	0.00999848	0.00961173	0.00931306	0.0171799	0.0120448	0.0208597	0.0107957	0.00908558	0.0550263	0.184416	0.0158947	0.02408
3050	0.00982137	0.00869176	0.00933594	0.0151379	0.0122083	0.0212227	0.0108401	0.00890016	0.0553889	0.183997	0.0157149	0.0232773
3075	0.00914118	0.00897702	0.00866406	0.0147813	0.0113529	0.0203296	0.00979958	0.00803487	0.0540103	0.186655	0.0155872	0.0234913
3100	0.00926376	0.00913391	0.00863051	0.0148059	0.0109833	0.0191712	0.00998015	0.00846751	0.053634	0.18167	0.0155282	0.0231616
3125	0.00931537	0.0105951	0.00852277	0.0149778	0.0111538	0.0203225	0.0100112	0.008313	0.0536698	0.183304	0.0155842	0.0248344
3150	0.00920023	0.00922662	0.00840516	0.0137591	0.0113127	0.0203439	0.00979662	0.00788035	0.0530027	0.177928	0.015353	0.0224984
3175	0.00923818	0.00827417	0.00897613	0.0154905	0.0113173	0.0184501	0.00976554	0.00874564	0.0526315	0.175888	0.0152041	0.0239992
3200	0.0095403	0.0107425	0.00884034	0.0172504	0.011021	0.0190721	0.0102643	0.00822029	0.0533505	0.184577	0.0154954	0.0244461
3225	0.00940156	0.00977971	0.00878987	0.0138415	0.011266	0.0183574	0.00954353	0.00846751	0.0529509	0.181521	0.0148279	0.0225198
3250	0.00933214	0.00990491	0.00890159	0.0128281	0.0113161	0.0191791	0.00992835	0.00769493	0.051947	0.182338	0.0150261	0.0211799
3275	0.0095238	0.010168	0.00934448	0.0139224	0.0112073	0.02008	0.00982918	0.00865293	0.0517674	0.183097	0.0152231	0.0235396
3300	0.00934133	0.00943978	0.00886653	0.0130444	0.0111264	0.0175079	0.0101459	0.00883835	0.0519228	0.178309	0.0152037	0.022397
3325	0.00915131	0.00925119	0.00919161	0.0120428	0.0109604	0.0180983	0.00987063	0.00840571	0.0512687	0.176502	0.014876	0.0208701
3350	0.00926444	0.00970602	0.00896121	0.0124897	0.0110259	0.0169826	0.00975518	0.00682964	0.0510254	0.180281	0.0149765	0.0229707
3375	0.0095375	0.00882884	0.00908049	0.0107282	0.0115971	0.0158201	0.0105529	0.00852932	0.0508293	0.180581	0.0148075	0.0206529
3400	0.00918896	0.00882726	0.00834778	0.0113146	0.0112493	0.0165325	0.00994019	0.0083748	0.0499151	0.177203	0.0145706	0.0208914
3425	0.00918338	0.00991838	0.00844953	0.0112345	0.0111746	0.0169675	0.0096723	0.00735499	0.0500438	0.177451	0.0144928	0.0203922
3450	0.00951101	0.00952615	0.00881655	0.0115174	0.0112277	0.0161315	0.00977442	0.00788035	0.0497249	0.178284	0.0144644	0.0201355
3475	0.00968835	0.00967116	0.00890725	0.0118082	0.011141	0.0163693	0.00985139	0.00723138	0.0499949	0.181537	0.0146791	0.0199921
3500	0.00963275	0.00925277	0.00843537	0.00954596	0.0112479	0.0151712	0.00992095	0.00880745	0.0488921	0.176158	0.0148609	0.0208082
3525	0.00951917	0.00964422	0.00826782	0.0109017	0.0113124	0.0155777	0.0101518	0.00754041	0.0485387	0.172428	0.0143421	0.0213661
3550	0.00920619	0.00928288	0.00844235	0.0108328	0.0113984	0.0154311	0.00976258	0.00800396	0.0482386	0.175809	0.0140191	0.0198804
3575	0.00944839	0.00861331	0.00901025	0.0111268	0.0117409	0.0163463	0.0101089	0.00763312	0.047912	0.174998	0.0144445	0.0211822
3600	0.00961154	0.00916719	0.00928224	0.012229	0.0115042	0.0143597	0.0108001	0.00772583	0.0478527	0.171691	0.0145103	0.0208772
3625	0.00964083	0.0101704	0.00881529	0.010977	0.0109694	0.0167108	0.0108874	0.00856022	0.0482018	0.176835	0.0141153	0.0193796
3650	0.0103492	0.00890887	0.0100618	0.013088	0.0120654	0.0146498	0.0109422	0.0083748	0.0474104	0.166387	0.0145052	0.0182116
3675	0.010629	0.00880111	0.00944315	0.0111585	0.0121674	0.0153859	0.0114336	0.00803487	0.0471819	0.17053	0.0149354	0.019046
3700	0.0100699	0.00824643	0.00942194	0.011775	0.0119966	0.0149612	0.0112086	0.00886926	0.0463894	0.1672	0.0146361	0.0183518
3725	0.0100838	0.00795721	0.00918247	0.0106505	0.0115326	0.0152773	0.0113226	0.00896197	0.0462719	0.168905	0.0145329	0.0182385
3750	0.00988042	0.0098439	0.00909575	0.0101307	0.0115151	0.0144952	0.0108268	0.0073859	0.0459593	0.168342	0.01414	0.0179398
3775	0.00982994	0.0104469	0.00866501	0.0107758	0.0116034	0.0161173	0.0109659	0.0083439	0.0459247	0.170627	0.0141425	0.0192726
3800	0.00980376	0.00854596	0.00875753	0.0118796	0.011126	0.0142116	0.0106713	0.00723138	0.0455453	0.160976	0.0144214	0.017454
3825	0.00954501	0.00933281	0.00816137	0.00932647	0.0106378	0.0137345	0.0101222	0.0074168	0.0452651	0.167406	0.0141339	0.0165642
3850	0.00929947	0.00941838	0.00826918	0.0103693	0.0108734	0.0137797	0.00975222	0.00865293	0.0453395	0.166293	0.0140243	0.0176252
3875	0.00966892	0.00852773	0.00882691	0.0121149	0.0115056	0.0149033	0.0104952	0.00812758	0.0453689	0.165608	0.0141905	0.0169073
3900	0.00959199	0.00897227	0.00919188	0.0111189	0.0111665	0.0132813	0.0111687	0.00849842	0.0450493	0.167729	0.0141304	0.0160602
3925	0.00931806	0.00919334	0.00862099	0.0116933	0.0111809	0.014958	0.0103413	0.00803487	0.0442954	0.168197	0.0136253	0.0161141
3950	0.00933624	0.00989065	0.00842224	0.0113978	0.0111957	0.0138605	0.00994167	0.00825119	0.0445546	0.163138	0.0136083	0.0175975
3975	0.00947093	0.00901743	0.00918524	0.0099271	0.0117078	0.0149097	0.0107276	0.00735499	0.0442126	0.165601	0.0138964	0.0175214
4000	0.00954247	0.00818146	0.00851112	0.0101117	0.011406	0.0144033	0.0103916	0.00769493	0.0436531	0.163971	0.0139224	0.0160523
4025	0.00898087	0.00812758	0.00816512	0.0115198	0.0111692	0.0148431	0.00988099	0.00788035	0.043414	0.16714	0.013584	0.0180404
4050	0.00912376	0.00866323	0.00811537	0.00992155	0.0110006	0.0159564	0.00987063	0.00791125	0.0431932	0.164976	0.0139074	0.0166688
4075	0.00936736	0.00888352	0.0084337	0.0124651	0.0111033	0.0147718	0.0102924	0.00760222	0.0433708	0.162048	0.013683	0.0167892
4100	0.00918789	0.00894057	0.00847154	0.0115277	0.0115148	0.0133051	0.0100941	0.00757132	0.0435018	0.163191	0.0137707	0.0168407
4125	0.00917674	0.00925674	0.00798767	0.0110578	0.0112323	0.0166347	0.00966934	0.00797306	0.0432607	0.160429	0.0135205	0.0159485
4150	0.00919336	0.00871474	0.00801169	0.0124398	0.0110862	0.0133582	0.0104715	0.00859113	0.042527	0.164231	0.0137751	0.0157821
4175	0.00949176	0.00874406	0.00825351	0.0120681	0.0109225	0.0149952	0.0097759	0.00849842	0.0421604	0.156606	0.0137808	0.0173748
4200	0.00913051	0.00940174	0.00809169	0.0122028	0.0105796	0.0144865	0.00961605	0.00781854	0.0424258	0.158578	0.013484	0.0154976
4225	0.00924816	0.0092187	0.00800592	0.0110135	0.0108168	0.0156228	0.0097315	0.00914739	0.0413839	0.158057	0.0134891	0.0171442
4250	0.0093745	0.00893265	0.00853431	0.0106751	0.0111462	0.0135483	0.00989875	0.00769493	0.0417705	0.157748	0.013258	0.0158613
4275	0.00907977	0.00840967	0.00809977	0.0098645	0.0108943	0.0148273	0.00987211	0.00868384	0.041662	0.155777	0.0133387	0.0161585
4300	0.0094019	0.00815452	0.00853863	0.00980032	0.0107812	0.0135777	0.0100423	0.00763312	0.0412941	0.15417	0.0133659	0.0151466
4325	0.00929461	0.00877338	0.00837662	0.0106688	0.011036	0.014561	0.00993723	0.00760222	0.0416096	0.157518	0.0135086	0.0149865
4350	0.00915996	0.0087187	0.00813131	0.0100293	0.0114136	0.014023	0.0102318	0.00812758	0.0414647	0.150693	0.0134644	0.0148518
4375	0.0092003	0.00838352	0.00827245	0.0105697	0.0110991	0.0127298	0.00985583	0.00775674	0.0405346	0.151039	0.0133977	0.0156133
4400	0.00905939	0.00827338	0.00820433	0.0111585	0.0109891	0.0132409	0.00995943	0.00893106	0.0401985	0.147363	0.0133427	0.0152995
4425	0.00936087	0.00827179	0.00856774	0.00983122	0.0115218	0.0147607	0.00985287	0.00726228	0.040518	0.145781	0.0134903	0.0151577
4450	0.00946778	0.0087401	0.00805909	0.0104041	0.0109846	0.0138019	0.00998903	0.00747861	0.0398107	0.147014	0.013351	0.0154366
4475	0.00906751	0.0092504	0.0080422	0.0103241	0.010789	0.0126775	0.0102081	0.00797306	0.0393884	0.144649	0.0136649	0.0158605
4500	0.00928903	0.00972583	0.0080189	0.0108011	0.0111119	0.0145816	0.0101637	0.00692235	0.0395802	0.139026	0.0133922	0.015893
4525	0.00921602	0.0088019	0.00822679	0.0111553	0.0108337	0.0135618	0.0103931	0.0074168	0.039383	0.14256	0.0133216	0.0159913
4550	0.00942577	0.00791284	0.00804361	0.0125198	0.0111342	0.0130095	0.0100127	0.00797306	0.0389022	0.141338	0.0133376	0.0158106
4575	0.00933017	0.00916719	0.0078918	0.0109794	0.0110331	0.013355	0.00969894	0.00723138	0.0389087	0.133373	0.0131232	0.0151133
4600	0.00943324	0.00770761	0.00802459	0.0106204	0.0110869	0.0142401	0.0103087	0.00778764	0.0387009	0.139235	0.0133463	0.0154374
4625	0.00945442	0.00886133	0.00825905	0.00974247	0.0110899	0.0130578	0.00995203	0.00781854	0.0383209	0.13396	0.0133452	0.0143827
4650	0.00900459	0.00820919	0.00791233	0.0111759	0.0105439	0.013046	0.0100571	0.00843661	0.0379198	0.132926	0.0134382	0.0147979
4675	0.00937655	0.00867274	0.00821586	0.010687	0.0108338	0.0129295	0.0105455	0.00775674	0.0384218	0.13388	0.0133073	0.0137227
4700	0.00960304	0.00902773	0.00806972	0.0103819	0.0110952	0.0133827	0.0103339	0.00815848	0.0373605	0.135678	0.0135086	0.015336
4725	0.00947909	0.00862916	0.0084545	0.0118051	0.0110751	0.0121418	0.0106403	0.0083748	0.0372979	0.131464	0.0135151	0.0174738
4750	0.0095545	0.00844295	0.00829268	0.0103019	0.0112716	0.013252	0.0107128	0.00856022	0.0371571	0.127646	0.0135678	0.0155792
4775	0.00970436	0.00863074	0.00823139	0.0112433	0.011397	0.0132639	0.0105071	0.00713867	0.0375327	0.132947	0.0136287	0.0149089
4800	0.0100616	0.00925277	0.00888801	0.010225	0.011533	0.0132544	0.011139	0.00726228	0.0370764	0.130377	0.013552	0.0145206
4825	0.00959712	0.00877734	0.0087737	0.00996197	0.0115941	0.0122243	0.010769	0.00843661	0.0372743	0.127948	0.0137965	0.0138788
4850	0.00955397	0.00924723	0.0080093	0.0103597	0.0108629	0.0122322	0.00996091	0.00775674	0.0363793	0.126525	0.01325	0.0142409
4875	0.00948706	0.00824881	0.0083312	0.00988827	0.0114264	0.0125428	0.00999939	0.00788035	0.0370992	0.129268	0.0133792	0.0138479
4900	0.0094548	0.00894216	0.00864869	0.0111989	0.0111447	0.0130214	0.0103842	0.00809667	0.0366262	0.122461	0.0134836	0.0148273
4925	0.00958262	0.00873851	0.00847112	0.0109089	0.011165	0.0146807	0.0103976	0.00911648	0.0366523	0.127705	0.0127684	0.0128748
4950	0.0100788	0.00919493	0.00869514	0.0104247	0.0111993	0.0129009	0.01055	0.008313	0.0364156	0.123236	0.013494	0.0137409
4975	0.00950243	0.00837797	0.00864653	0.00994612	0.0115751	0.0127987	0.0109378	0.00791125	0.0361038	0.122603	0.0140919	0.0158613

## Sheet: Fig.2e
	log2(TdMOZ#10/Tpa)
CKS2	2.01522
RPL10A	1.88441
RPS15A	1.79754
HNRNPA2B1	1.74678
NOP56	1.68824
EIF4A2	1.67449
TRA2B	1.67046
SLC3A2	1.66393
EIF4A1	1.6385
RPS3A	1.62705
RPL35A	1.6195
EEF1A1	1.58829
RPL7A	1.56129
SNX5	1.54384
EWSR1	1.49611
IGF2BP1	1.48471
RPL23A	1.46615
PPP1R15B	1.44818
PPP1R10	1.41096
HNRNPC	1.3881
AMD1	1.38628
HSP90AB1	1.37779
JSRP1	1.37525
RCC1	1.37123
EEF2	1.36126
PTGES3	1.35071
RPL13	1.32388
ENO1	1.31316
SPRTN	1.2871
MGME1	1.28259
RABGGTB	1.27156
RPS15	1.26232
RPLP1	1.25474
RPL12	1.22381
RPL24	1.22234
RPL8	1.2185
RPL13A	1.20899
RPL39	1.1872
RPS3	1.18515
BCLAF1	1.18378
RPS2	1.17687
RBM39	1.16776
OAZ1	1.16291
SERBP1	1.12339
MIP	1.10694
SPRYD4	1.10376
C6orf48	1.09769
MRPL36	1.07235
SRSF3	1.06929
RPL5	1.06443
RPS8	1.05857
GNL3	1.03016
PRRC2A	1.02927
NDUFS6	1.02805
HERPUD1	1.014
MYC	1.00751
NOP58	0.972867
SMC4	0.946955
SYNCRIP	0.945843
CNBP	0.944109
RPL23	0.92857
RPS18	0.898366
MSL2	0.89493
RPL11	0.891012
SEC31A	0.811447
USP1	0.80171
ARF1	0.800063
JUN	0.763488
MBOAT1	0.738384
GNB2L1	0.71089
AKIRIN2	0.682954
CD2BP2	0.654385
C1orf54	0.615527
HNRNPU	0.557203
APH1A	0.553644
RPL35	0.551823
EXOC8	0.490803
C7orf55-LUC7L2	0.488497
GPRIN2	0.485164
SLC1A5	0.451275
KPNA6	0.390072
MT-ND1	0.367865
DDIT4	0.345826
MT-CO3	0.273181
MT-ND3	0.264282
MT-ND5	0.245536
MT-ND4L	0.227234
SYT15	0.176747
MT-CYB	0.125709
MT-ND4	0.106492
PRPF38B	0.0624386
MT-ND6	0.0563678
AL590452.1	0.0558659
RP6-24A23.6	0.0145251
FANK1	-0.0174233
C7orf55	-0.197115
DCTPP1	-0.288469
NDFIP2	-0.438899
PDE4DIP	-0.88524
HOXA6	-1.14074
gname		0
GENES
ALL
GENES
NA
ENL (Tpa)
0.0543886
0.0545954
0.05437
0.0540869
0.0538663
0.0529778
0.0532575
0.0536072
0.0538519
0.0532836
0.0532657
0.0530795
0.0531434
0.0531984
0.0531331
0.0534464
0.0537309
0.0535791
0.0536533
0.0531516
0.0530884
0.0536072
0.0534629
0.0532087
0.0533544
0.0532004
0.053063
0.053399
0.0530355
0.0537316
0.0530115
0.0523525
0.0527043
0.0534698
0.0535832
0.0533832
0.0532423
0.0537227
0.0541879
0.0544229
0.0550324
0.0555705
0.0561725
0.0566734
0.0571503
0.0575599
0.0584161
0.0583714
0.0577275
0.0531132
0.0538697
0.058928
0.0575557
0.0583
0.0599636
0.0620815
0.0625666
0.0631397
0.0630985
0.0625543
0.0616602
0.0610452
0.0596276
0.059027
0.0582154
0.057878
0.0580574
0.0573936
0.0568459
0.0565009
0.0567717
0.0567188
0.0563367
0.055945
0.0556172
0.0556248
0.0557925
0.0556207
0.0554619
0.0554276
0.0551417
0.0558976
0.0560357
0.0560481
0.0563106
0.0564673
0.0558165
0.0558845
0.0558241
0.0556839
0.0562577
0.0557492
0.0553437
0.0561264
0.0554427
0.0549026
0.0550304
0.0556365
0.0559161
0.0556488
0.0553753

## Sheet: Fig.2f
	log2(TdMOZ#10/Tpa)
CKS2	0.739902
XBP1	0.574429
SNX5	0.568536
HNRNPC	0.528376
EWSR1	0.527196
RCC1	0.501916
PPP1R15B	0.49869
RPL13	0.469012
SNRPB	0.451277
CNBP	0.423538
MGME1	0.415118
RPL24	0.407793
HNRNPA2B1	0.401212
ZNF207	0.399438
HSP90AB1	0.385821
RPS3A	0.381352
RPL3	0.380981
RPL11	0.37875
RPLP1	0.361711
TRA2B	0.348589
RPL17-C18orf32	0.337903
EIF4A2	0.336026
RPL36A-HNRNPH2	0.33082
PHF23	0.325815
SLC3A2	0.317647
RABGGTB	0.308796
PTGES3	0.266044
RPL18	0.265778
EEF1A1	0.254797
RPL5	0.251819
RPS12	0.240667
RPL41	0.238447
RPL37	0.231958
RPS18	0.226905
RPL18A	0.218176
RPL23	0.217709
HSPA8	0.210264
PPP1R10	0.190761
RPS6	0.178006
RPL7A	0.163941
GNB2L1	0.160827
JSRP1	0.154317
NOP56	0.141445
ARF1	0.131064
RPL26	0.124627
SEC31A	0.116785
RPL39	0.108206
RBM39	0.098392
RPL32	0.0943134
NUFIP2	0.0904191
AMD1	0.0787828
HNRNPA1	0.0762828
RPL12	0.0739516
RPLP0	0.0706657
RPS2	0.0552207
SRSF3	0.0534257
RP11-849F2.7	0.0512074
RPL35A	0.040937
IGF2BP1	0.0375726
RPL35	0.0227659
RPS8	0.0199917
RPL10A	0.0111374
SMC4	0.00885959
GNL3	0.0062356
OAZ1	-0.0050414
MFSD11	-0.005221
EEF2	-0.0090724
RPS15A	-0.010178
MATR3	-0.0294084
RPS3	-0.0400624
SLC1A5	-0.0510608
SERBP1	-0.0625135
C19orf48	-0.0703545
RPL13A	-0.0711177
C6orf48	-0.0878092
MAT2A	-0.105011
RPL17	-0.114643
DDX5	-0.119797
TUBB	-0.125835
RPL8	-0.131002
EIF4A1	-0.148493
TP53	-0.152941
ENO1	-0.211237
MYC	-0.212505
HNRNPU	-0.225719
HNRNPUL2	-0.239911
RPL23A	-0.242122
HNRNPUL2-BSCL2	-0.245033
NOP58	-0.29773
PRRC2A	-0.30365
RPL38	-0.407757
HEY1	-0.440387
SYNCRIP	-0.458937
RPS15	-0.484726
DDIT4	-0.592265
SPEN	-0.599729
ZNF503	-0.920712
RP6-24A23.6	-1.29896
IRS4	-1.61513
HOXA6	-3.36702

## Sheet: Fig.3
Fig.3a	Hoxa9/Gapdh
	exp.1	exp.2
fNES-ENL	100	100
fNES-dAHD	4.61829	4.23126
fNES-AHD	4.222	3.64426
fNES-Y78A	12.6293	14.5594
fNES-AF9	62.4679	101.578
fENL	3.34456	5.83093
fXPO1-5'	5.62798	5.85348
fXPO1-ENL	71.1207	24.4812
neo	2.91758	5.34472
Fig.3b
	3rd
	20mp1216	20mp0513	20mp0408	20mp0408	19mp1212	19mp1022	19mp1120	21mp0127	21mp0127#2	22mp1003#1	22mp1003#2	022mp0905	average	sdtev
fNES-"ENL	136	404			172	266	396	124		292			255.714	116.747
fNES-ENLdAHD	0.5						0	0		0	0		0.1	0.223607
fNES-ENL AHD	0						0	0		0	0		0	0
fNES-"ENL Y78A	0	0						0		0	0.25		0.05	0.111803
fNES-"AF9	186							318	298	198	136		227.2	77.6608
fENL	0	0	0	0	0		0			0	0	0	0	0
fXPO1-5'										0	0	6.5	2.16667	3.75278
fXPO1-"ENL										250	384	166	266.667	109.952
neo	0	0	0	0	0	0	0	0		0	0	0	0	0
	4th
	20mp1216	20mp0513	20mp0408	20mp0408	19mp1212	19mp1022	19mp1120	21mp0127	21mp0127#2	22mp1003#1	22mp1003#2	022mp0905	average	sdtev
fNES-"ENL	404	576			400	118		456		364			386.333	150.882
fNES-ENLdAHD	0						0	0		0	0		0	0
fNES-ENL AHD	0						0	0		0	0		0	0
fNES-"ENL Y78A	0	0						0		0	0		0	0
fNES-"AF9	404							652	788	170	366		476	244.561
fENL	0	0	0	0	0		0			0	0	0	0	0
fXPO1-5'										0	0	0	0	0
fXPO1-"ENL										436	480	468	461.333	22.745
neo	0	0	0	0	0	0	0	0		0	0	0	0	0
Fig.3c
HOXA5/GAPDH	pCDH	fENL	fNES-ENL	fNES-Y78A	fNES-dAHD
rep1	1	0.886438	1.82913	1.10548	1.30189
rep2	1	1.29853	1.90971	1.25854	1.10198
HOXA9/GAPDH	pCDH	fENL	fNES-ENL	fNES-Y78A	fNES-dAHD
rep1	1	1.00594	1.54841	1.08884	1.32579
rep2	1	1.19721	1.67653	1.33907	1.14059
Fig.3d
Fig.3e
ChIP:FLAG	CD4-pre-TSS		CD4-post-TSS		HOXA5-pre-TSS		HOXA5-post-TSS		HOXA9-pre-TSS		HOXA9-post-TSS
T-fCAAF#1-rep1	0.00412554	0.00423273	0.00358255	0.00649364	0.0227995	0.036293	0.0412044	0.0396801	0.026066	0.0264038	0.0375373	0.0318273
T-pCDH#1-rep1	0.00372099	0.0107711	0.00776093	0.0106862	0.0119489	0.00989706	0.00567929	0.0176792	0.00687637	0.0100385	0.00845721	0.0125424
T-fENL#1-rep1	0.00849415	0.00900723	0.0170069	0.0107731	0.0638628	0.162774	0.128649	0.156338	0.0338063	0.0526537	0.21392	0.192889
T-fNE-EN#1-rep1	0.00471008	0.0151068	0.00476887	0.0109991	0.0588386	0.29097	0.146553	0.20743	0.0442858	0.0496753	0.192194	0.12229
T-fNE-Y78A#1-rep1	0.00528447	0.0147779	0.00971905	0.0142871	0.0146927	0.039752	0.0116712	0.027959	0.0115318	0.0238826	0.0252858	0.0303315
T-fNE-dAHD#1-rep1	0.00371087	0.0113882	0.00604276	0.0177868	0.00511815	0.0171855	0.00792051	0.0205935	0.0111141	0.0188817	0.00602576	0.0152406
ChIP:MOZ	CD4-pre-TSS		CD4-post-TSS		HOXA5-pre-TSS		HOXA5-post-TSS		HOXA9-pre-TSS		HOXA9-post-TSS
T-fCAAF#1-rep1	0.0262914	0.0284485	0.0199347	0.0317548	0.966841	1.6262	0.410605	0.508114	0.208608	0.368562	0.697056	0.944048
T-pCDH#1-rep1	0.0190752	0.033273	0.0167058	0.046162	0.908832	1.60177	0.283925	0.605049	0.27015	0.390552	0.668069	0.887986
T-fENL#1-rep1	0.0161767	0.0741811	0.00940813	0.0843392	0.931388	1.78765	0.347312	0.623712	0.18205	0.355576	0.847079	1.16715
T-fNE-EN#1-rep1	0.0279919	0.0314646	0.0244858	0.046028	0.896851	1.26691	0.309217	0.580349	0.162984	0.229869	0.746838	0.870847
T-fNE-Y78A#1-rep1	0.0181384	0.0570377	0.0271705	0.0413556	0.775908	1.54291	0.248929	0.401588	0.250844	0.394753	0.546427	0.783373
T-fNE-dAHD#1-rep1	0.027596	0.041839	0.0185591	0.0431358	1.04432	1.64159	0.276707	0.376545	0.181737	0.265176	0.81008	1.08498
ChIP:DOT1L	CD4-pre-TSS		CD4-post-TSS		HOXA5-pre-TSS		HOXA5-post-TSS		HOXA9-pre-TSS		HOXA9-post-TSS
T-fCAAF#1-rep1	0.0329218	0.169477	0.0419891	0.21174	0.444757	0.516184	0.109163	0.178034	0.123228	0.234961	0.457409	0.574444
T-pCDH#1-rep1	0.0416672	0.0736906	0.0504014	0.105068	0.311361	0.427849	0.0768917	0.136457	0.130956	0.122721	0.440679	0.407211
T-fENL#1-rep1	0.0332134	0.0818348	0.0462589	0.127122	0.206851	0.306279	0.0901351	0.126887	0.109022	0.135886	0.404	0.405031
T-fNE-EN#1-rep1	0.0448501	0.0695445	0.0577211	0.0924858	0.509566	0.525295	0.125647	0.167141	0.124192	0.115142	0.546732	0.431008
T-fNE-Y78A#1-rep1	0.0577293	0.113295	0.076632	0.0964049	0.206467	0.283464	0.045606	0.0952934	0.118785	0.155137	0.220333	0.248336
T-fNE-dAHD#1-rep1	0.0375851	0.0986106	0.0405639	0.102441	0.572221	0.622509	0.128414	0.174072	0.115376	0.146752	0.700548	0.689032

## Sheet: Fig.4
Fig.4a
CALM-AF10
Days	Ren#1	Rpa3#1	Enl#1	Enl#2	Dot1#2	Dot1#3	Moz#1	Moz#2	Morf e11.1	Morf e12.1	Hbo1#6	Hbo1#8
2	100	100	100	100	100	100	100	100	100	100	100	100
6	94.145	8.55263	32.1859	39.969	23.7782	34.2177	50.6264	52.7798	77.908	69.4318	48.1701	41.9187
10	82.0632	6.33224	2.23752	3.02091	0.93985	3.01921	10.0228	15.8636	62.7592	48.9773	14.1444	6.04797
14	73.6059	5.01645	2.66781	4.10534	0.56391	3.2022	4.7836	8.30245	49.4139	45	7.61622	3.44108
MLL-ENL
Days	Ren#1	Rpa3#1	Enl#1	Enl#2	Dot1#2	Dot1#3	Moz#1	Moz#2	Morf e11.1	Morf e12.1	Hbo1#6	Hbo1#8
2	100	100	100	100	100	100	100	100	100	100	100	100
6	76.152	5.80174	14.0687	26.3084	95.8937	107.054	74.6177	76.0284	83.252	72.9698	30.7527	17.8771
10	66.5319	4.5683	1.35059	3.27103	3.96135	9.23845	44.419	43.2707	72.9628	58.6248	14.4803	9.21788
14	65.966	4.33988	1.01294	0.981308	1.44928	3.24594	27.1024	28.39	67.7056	55.4238	12.8315	6.98324
Fig.4b
P31/FUJ
Days	Ren#1	RPA3#6	ENL#2	ENL#6	DOT1L#2	DOT1L#3	MOZ#2	MOZ#4	MORF#1	MORF#2	MORF#3	MORF#5	HBO1#2	HBO1#4
2	100	100	100	100	100	100	100	100	100	100	100	100	100	100
6	99.7	10.9	71.9	77	70.2	67.1	84.6	77.4	65.8	70	75.6	77	81.6	86
10	98.2	2.7	51.6	39.9	53.5	48.3	85.7	62.9	50.2	57.2	68	61	50.2	71.8
14	95.9	2.2	25.5	19.2	33.7	27.9	89.7	62.2	41.8	55.8	63.3	57.5	22.4	53.5
18	94.9	1.7	17.7	7.9	21.3	12.7	86.7	56	37.6	53.6	59.1	60.1	9.1	41.2
HB1119
Days	Ren#1	RPA3#6	ENL#2	ENL#6	DOT1L#2	DOT1L#3	MOZ#2	MOZ#4	MORF#1	MORF#2	MORF#3	MORF#5	HBO1#2	HBO1#4
2	100	100	100	100	100	100	100	100	100	100	100	100	100	100
6	86.5	8.1	11.3	5.9	77.5	80.6	82.3	76.7	76.9	81.7	87.2	84.8	50.1	63.6
10	79.1	2.8	3.9	3.3	31.1	16.9	66.7	52.3	66.6	76.7	76.3	76	13.3	19.4
14	81.2	2.8	3.1	3.6	12.2	5	51.9	44.4	59.3	73.3	75.8	70.9	7.4	8.6
18	80.5	2.3	2.7	2.9	9.1	3.6	40.3	35.6	56.1	70.2	70.8	66.7	5.5	5.4

## Sheet: Fig.5
Fig.5a
Fig.5b
day	P31/FUJ-dmso#1	P31/FUJ-WM1119-10uM	P31/FUJ-EPZ5676-10uM
0	1	1	1
3	4.16	4.1	5.212
6	17.5718	11.1848	18.7215
9	55.6676	8.72414	39.6896
12	310.013	0	48.1038
15	1307.01	0	51.5673
18	4830.72	0	59.6117
21	20984.7	0	94.1866
day	HB1119-dmso#1	HB1119-WM1119-10uM	HB1119-EPZ5676-10uM
0	1	1	1
3	7.064	6.064	7.508
6	53.8559	29.6408	15.6767
9	342.739	113.109	14.3599
12	2711.75	651.51	0
15	17517.9	3544.22	0
18	122415	19138.8	0
21	913218	106105	0
Fig.5c
Fig.5d
Hoxa5/Gapdh	DM5d	WM5d	EP5d
rep1	1	0.794271	0.664985
rep2	1.12901	0.83204	0.724594
rep3	0.961593	0.819307	0.764632
Hoxa9/Gapdh	DM5d	WM5d	EP5d
rep1	1	0.885127	0.810083
rep2	1.21858	0.883824	0.69611
rep3	1.03685	0.84224	0.683504
Fig.5e
ENL	CD4-preTSS			CD4-postTSS			HOXA5-preTSS			HOXA5-post-TSS			HOXA9-pre-TSS			HOXA9-post-TSS
DMSO-5d	0.00932148	0.00724912	0.010996	0.00450346	0.00933789	0.00468892	0.0772486	0.0806464	0.0926894	0.019482	0.0235065	0.0271691	0.0292984	0.0382029	0.0513622	0.0489472	0.0602477	0.0462862
WM1119-10uM-5d	0.0110805	0.0103018	0.0187392	0.00654466	0.00875402	0.0175066	0.0439371	0.0687025	0.0646691	0.0227887	0.025725	0.0237963	0.0242105	0.0413883	0.0437103	0.0320912	0.0509248	0.0417627
EPZ-5676-10uM-5d	0.0101379	0.00733987	0.0129194	0.0085324	0.00730005	0.0109919	0.0275755	0.0295041	0.0566805	0.00385089	0.0173276	0.0214768	0.0295029	0.0335847	0.0323085	0.0160998	0.0264442	0.0250992
MOZ	CD4-preTSS			CD4-postTSS			HOXA5-preTSS			HOXA5-post-TSS			HOXA9-pre-TSS			HOXA9-post-TSS
DMSO-5d	0.0152743	0.00363827	0.011315	0.00091732	0.00345092	0.00967799	0.977406	1.10452	1.2662	0.256172	0.344589	0.420796	0.139734	0.188738	0.209984	0.554379	0.559963	0.506357
WM1119-10uM-5d	0.0111793	0.0110746	0.00670266	0.00845998	0.00891918	0.0058203	0.515657	0.637743	0.623517	0.164263	0.214419	0.19944	0.171676	0.22733	0.222505	0.315405	0.326875	0.343777
EPZ-5676-10uM-5d	0.0110003	0.0152257	0.0259433	0.0113788	0.00813442	0.0117154	0.484331	0.546759	0.741522	0.110177	0.134567	0.160111	0.130005	0.154877	0.140584	0.309245	0.296057	0.363754
DOT1L	CD4-preTSS			CD4-postTSS			HOXA5-preTSS			HOXA5-post-TSS			HOXA9-pre-TSS			HOXA9-post-TSS
DMSO-5d	0.016974	0.017363	0.0185897	0.0152593	0.0207575	0.0127162	0.0784259	0.110924	0.118392	0.0244759	0.0242771	0.0403239	0.046652	0.0552987	0.0606196	0.0997282	0.116624	0.119018
WM1119-10uM-5d	0.0112211	0.0144592	0.0184031	0.00891447	0.0190698	0.0243613	0.0729837	0.0808629	0.082004	0.026894	0.0346707	0.0367256	0.0426716	0.0587413	0.0489164	0.0995582	0.100281	0.117603
EPZ-5676-10uM-5d	0.0115233	0.0135906	0.0261732	0.00754803	0.0121664	0.0221213	0.0271946	0.0343012	0.0441771	0.00597571	0.0134091	0.0169565	0.0223559	0.0285397	0.0296908	0.0384309	0.0380207	0.0376681
Fig.5f
Fig.5g
FLAG	CD4-preTSS			CD4-postTSS			HOXA5-preTSS			HOXA5-postTSS			HOXA9-preTSS			HOXA9-postTSS
pCDH-DM-5d	0.00449666	0.00731563	0.0208209	0.00646812	0.00534687	0.0218668	0.00716692	0.00726589	0.0170602	0.00609394	0.00707174	0.0172231	0.00818874	0.00571614	0.023861	0.0059783	0.00900324	0.023042
pCDH-WM-5d	0.0087997	0.00314518	0.00478905	0.00904872	0.00270542	0.00710052	0.00781505	0.00421054	0.0062415	0.00625943	0.00415679	0.00469255	0.00607867	0.00459703	0.0117373	0.00993186	0.0075188	0.00545358
CAAF-DM-5d	0.0055367	0.00437688	0.00628454	0.006103	0.00470811	0.00441822	0.0626787	0.0640178	0.0809858	0.0159705	0.0150896	0.0254611	0.0267931	0.0225998	0.0273645	0.0610586	0.0661107	0.0602514
CAAF-WM-5d	0.00245193	0.00189061	0.00674526	0.00296397	0.00289469	0.00822953	0.0344301	0.0462567	0.0618144	0.0071397	0.00915003	0.0278615	0.020795	0.0237666	0.0254517	0.0350377	0.0445705	0.0555983
MOZ	CD4-preTSS			CD4-postTSS			HOXA5-preTSS			HOXA5-postTSS			HOXA9-preTSS			HOXA9-postTSS
pCDH-DM-5d	0.0122022	0.016818	0.01377	0.0150537	0.0209517	0.0173183	0.585469	0.513537	0.527762	0.177335	0.180667	0.17113	0.234452	0.239663	0.269048	0.347416	0.340944	0.349258
pCDH-WM-5d	0.0130959	0.00989547	0.0146476	0.0131105	0.0134598	0.0176089	0.38757	0.339668	0.335304	0.110259	0.106155	0.111117	0.255648	0.265092	0.298385	0.220788	0.250395	0.247417
CAAF-DM-5d	0.0144222	0.0105009	0.0108072	0.0191864	0.0104388	0.0123712	0.745024	0.631064	0.686169	0.238261	0.207101	0.196026	0.261138	0.202981	0.229974	0.459945	0.448736	0.47928
CAAF-WM-5d	0.0101608	0.0053287	0.00603189	0.0104745	0.00756147	0.01067	0.42273	0.462568	0.534813	0.150498	0.141378	0.148137	0.288707	0.290211	0.289197	0.295021	0.32221	0.349356
ENL	CD4-preTSS			CD4-postTSS			HOXA5-preTSS			HOXA5-postTSS			HOXA9-preTSS			HOXA9-postTSS
pCDH-DM-5d	0.0769334	0.0641168	0.0625852	0.0758795	0.0538498	0.0585258	0.14915	0.160971	0.156088	0.067219	0.0624994	0.0658549	0.127265	0.104694	0.11634	0.197207	0.181146	0.181289
pCDH-WM-5d	0.0631367	0.058361	0.0518281	0.0585097	0.0695618	0.0526595	0.117184	0.13743	0.141736	0.0512476	0.0433066	0.0490084	0.121286	0.118466	0.113819	0.170147	0.164387	0.151314
CAAF-DM-5d	0.0378861	0.0517949	0.0735406	0.0445791	0.0542209	0.087908	0.234343	0.240673	0.270328	0.0701447	0.0870001	0.0874881	0.115688	0.14188	0.14636	0.234298	0.302798	0.296406
CAAF-WM-5d	0.031644	0.0204799	0.0408986	0.0355316	0.0318446	0.0435424	0.18642	0.164736	0.213391	0.049918	0.0446085	0.0603018	0.130191	0.108078	0.114552	0.199855	0.200896	0.263927

## Sheet: Fig.6
Fig.6a
ROI analysis
VC-day0	VC-day14	WM-day0	WM-day14
394200000	12150000000	1480000000	7626000000
926900000	33020000000	1442000000	13890000000
3544000000	98640000000	1749000000	13860000000
1044000000	28030000000	1463000000	30520000000
4544000000	142300000000	2344000000	14890000000
4972000000	94580000000	748500000	7525000000
1143000000	27270000000	2257000000	5647000000
1059000000	47910000000	5183000000	7690000000
1080000000	18300000000	3595000000	6161000000
3485000000	101900000000	4986000000	16880000000
Survival analysis
day	Vehicle (n=10)	WM1119 (n=10)
33	1
35	1
35	1
35	1
40	1
40	1
42	1
42	1
45	1
45	1
45		1
45		1
45		1
46		1
49		1
52		1
52		1
53		1
53		1
56		1
Fig.6c
ROI analysis
VC-day0	VC-day14	WM-day0	WM-day14
4831000000	32610000000	3082000000	7654000000
3586000000	23670000000	5638000000	7453000000
6612000000	49400000000	6054000000	8304000000
5394000000	18570000000	3756000000	12880000000
5207000000	25190000000	3739000000	3034000000
2550000000	17060000000	2496000000	5758000000
6559000000	41210000000	4786000000	17770000000
5281000000	46960000000
Survival analysis
day	Vehicle (n=8)	WM1119 (n=7)
49	1
42	1
47	1
51	1
42	1
51	1
44	1
42	1
62		1
66		1
72		1
74		1
77		1
78		1
81		1
CALM-AF10#1				DDX3X-AF10'#1				NUP98-AF10'#1				MLL-ENL#1
Days	DMSO	WM1119_10uM		Days	DMSO	WM1119_10uM		Days	DMSO	WM1119_10uM		Days	DMSO	WM1119_10uM
0	1	1		0	1	1		0	1	1		0	1	1
3	14.624	11.996		3	6.308	5.956		3	6.264	5.732		3	33.932	20.836
6	316.229	30.5658		6	40.3964	26.1826		6	31.4954	21.4835		6	1195.36	187.524
9	2810.65	31.9107		9	347.409	41.2637		9	121.194	56.7165		9	40278.7	1921.75
12	58607.6	0		12	2511.07	31.8556		12	726.681	125.003		12	887421	12514.4
15	1.35876e+06	0		15	21414.4	0		15	3958.96	194.505		15	3.28097e+07	94508.8
18	33229803	0		18	277017	0		18	26683.4	302.65		18	1172488528	737547
21	515726543	0		21	1.8128e+06	0		21	129788	289.333		21	32009000000	3.75854e+06
CALM-AF10#2				DDX3X-AF10'#2				NUP98-AF10'#2				MLL-ENL#2
Days	DMSO	WM1119_10uM		Days	DMSO	WM1119_10uM		Days	DMSO	WM1119_10uM		Days	DMSO	WM1119_10uM
0	1	1		0	1	1		0	1	1		0	1	1
3	25.148	13.48		3	4.496	3.564		3	5.536	5.256		3	27.96	17.4
6	450.753	16.6613		6	26.6523	14.5269		6	44.6644	28.046		6	736.243	208.661
9	4884.36	6.39793		9	237.205	5.86885		9	158.112	72.4709		9	25020.5	2238.51
12	78618.6	0		12	1887.21	0		12	1341.42	332.497		12	393122	13565.4
15	903485	0		15	30723.7	0		15	12207	964.24		15	1.54623e+07	96965.4
18	7.97235e+06	0		18	154848	0		18	135937	2615.02		18	586205252	636869
21	1.35211e+08	0		21	1.31435e+06	0		21	905882	6642.15		21	18257000000	4.27212e+06
CALM-AF10#3				DDX3X-AF10'#3				NUP98-AF10'#3				MLL-ENL#3
Days	DMSO	WM1119_10uM		Days	DMSO	WM1119_10uM		Days	DMSO	WM1119_10uM		Days	DMSO	WM1119_10uM
0	1	1		0	1	1		0	1	1		0	1	1
3	31.92	19.108		3	2.724	2.596		3	2.344	1.64		3	23.788	20.508
6	835.155	40.8147		6	12.2253	8.59795		6	13.0889	8.04256		6	491.365	197.861
9	13987.2	27.5907		9	39.3166	10.6271		9	59.4236	22.68		9	13498.8	1939.83
12	436288	0		12	388.448	11.2222		12	608.498	73.574		12	282610	10420.8
15	1.19997e+07	0		15	2257.66	0		15	7416.37	230.434		15	9.01188e+06	71069.7
18	3.35175e+08	0		18	12868.7	0		18	69980.8	559.493		18	238995070	440063
21	8427629958	0		21	53018.9	0		21	475310	955.614		21	4723498573	2.08766e+06
CALM-AF10#4								NUP98-AF10'#4
Days	DMSO	WM1119_10uM						Days	DMSO	WM1119_10uM
0	1	1						0	1	1
3	13.308	5.968						3	3.864	3.024
6	331.422	9.95462						6	22.303	16.5352
9	8776.07	8.87952						9	116.689	29.8957
12	100082	0						12	662.795	80.1205
15	3.20784e+06	0						15	4480.5	173.381
18	3.17191e+07	0						18	36596.7	259.378
21	669907122	0						21	175664	291.54
CALM-AF10#5								NUP98-AF10'#5
Days	DMSO	WM1119_10uM						Days	DMSO	WM1119_10uM
0	1	1						0	1	1
3	18.792	9.436						3	10.712	9.936
6	666.515	35.2529						6	79.2688	70.1084
9	26195.4	81.2227						9	385.246	158.165
12	449827	199.483						12	4353.28	545.984
15	1.72679e+07	1095.56						15	34460.6	1904.39
18	3.78652e+08	4242.01						18	294845	1371.16
21	12065353112	20225.9						21	1.62872e+06	0

## Sheet: Fig.7
	ACTB/GAPDH			MYC/GAPDH			MYB/GAPDH			MEIS1/GAPDH			HOXA5/GAPDH			HOXA9/GAPDH			ITGAM/GAPDH
P31-DM-d3	1	1	1	1	1	1	1	1	1	1	1	1	1	1	1	1	1	1	1	1	1
P31-DM-d6	1.14291	0.804956	0.734705	1.21491	0.906973	0.917056	1.06334	1.03572	0.904522	1.05283	0.886658	0.934231	1.02871	0.887961	0.784514	1.04068	0.879525	0.760946	1.30195	1.00027	0.886051
P31-WM-d3	1.49935	0.971505	0.86065	0.716239	0.479265	0.331041	0.618352	0.48991	0.382114	0.622555	0.413743	0.40343	0.592013	0.417255	0.520064	0.708424	0.531112	0.497608	3.50021	2.41597	2.08326
P31-WM-d6	1.30643	0.944259	0.815665	0.637152	0.511495	0.224055	0.658481	0.595497	0.32342	0.627619	0.528508	0.513616	0.582847	0.516709	0.459206	0.648923	0.599493	0.429874	4.80047	3.89604	3.61442
P31-EP-d3	1.34211	0.915139	0.773001	1.21849	0.896985	0.702886	0.932838	0.698569	0.654097	0.516314	0.328307	0.36423	0.515257	0.399024	0.479453	0.744204	0.58782	0.511205	2.26921	1.47187	1.29884
P31-EP-d6	1.39731	1.01566	0.859243	0.957355	0.685196	0.483901	0.798028	0.668476	0.547746	0.123712	0.0885131	0.140001	0.298569	0.239423	0.279315	0.470326	0.419494	0.302525	3.45543	2.37488	1.95574
ChIP:ENL	CD4-pre-TSS			CD4-post-TSS			MYC-pre-TSS			MYC-post TSS			MYB-pre-TSS			MYB-post-TSS			MEIS1-pre-TSS			MEIS1-post-TSS			HOXA5-pre-TSS			HOXA5-post-TSS			HOXA9-pre-TSS			HOXA9-post-TSS
DMSO-1d	0.00897694	0.00360981	0.00824895	0.0014191	0.00361391	0.00133451	0.00514053	0.00919368	0.00570529	0.0106632	0.0245856	0.00790422	0.0100567	0.023984	0.00849008	0.00790548	0.0432113	0.0166572	0.00627763	0.0058564	0.0153943	0.00773893	0.0170161	0.0126451	0.0336292	0.0710703	0.0321953	0.0300173	0.0389608	0.0288806	0.0512009	0.0474088	0.0291749	0.0535422	0.0985966	0.0422473
WM1119 1uM 1d	0.00486343	0.00206866	0.00217502	0.00153761	0.00252586	0.00430817	0.00245982	0.0029448	0	0.0103467	0.0230264	0.00444246	0.00361441	0.0126119	0.00856761	0.00404659	0.0196141	0.00224271	0.00826478	0.00168166	0.00664554	0.00242351	0.0050662	0.00693987	0.00602955	0.0276907	0.00897877	0.00745006	0.00728035	0.0023501	0	0.0194774	0	0.0126104	0.0265372	0.0132328
ChIP:ING4	CD4-pre-TSS			CD4-post-TSS			MYC-pre-TSS			MYC-post TSS			MYB-pre-TSS			MYB-post-TSS			MEIS1-pre-TSS			MEIS1-post-TSS			HOXA5-pre-TSS			HOXA5-post-TSS			HOXA9-pre-TSS			HOXA9-post-TSS
DMSO-1d	0.00522965	0.00127791	0.00070348	0.00231391	0.00108212	0.00071405	0.00503726	0.00345633	0.00243438	0.0108707	0.00614024	0.00748649	0.00752565	0.00611927	0.00505832	0.0107908	0.00693174	0.00858172	0.0120946	0.00858218	0.00611609	0.00658556	0.00206869	0.00252348	0.0227112	0.0253349	0.0315039	0.0330098	0.0423447	0.0419158	0.0266886	0.0237215	0.0253996	0.0219574	0.0207827	0.0204248
WM1119 1uM 1d	0.00062921	0.00322391	0.00038059	0.00021383	0.00459276	0.00148927	0.00232694	0.00714032	0.00622016	0.00328491	0.00705038	0.00382294	0.00385596	0.00728216	0.00526765	0.00440324	0.00916982	0.00382299	0.00535902	0.00802247	0.0053042	0.00315062	0.00513123	0.00280437	0.020378	0.024022	0.0247441	0.0244076	0.0295733	0.0295238	0.0236538	0.027931	0.0277946	0.004654	0.0031402	0.00521117
ChIP:CCNT1	CD4-pre-TSS			CD4-post-TSS			MYC-pre-TSS			MYC-post TSS			MYB-pre-TSS			MYB-post-TSS			MEIS1-pre-TSS			MEIS1-post-TSS			HOXA5-pre-TSS			HOXA5-post-TSS			HOXA9-pre-TSS			HOXA9-post-TSS
DMSO-1d	0.00501563	0.00354162	0.00341635	0	0.00394031	0.00947088	0.00529719	0.00886729	0.0131629	0.00331638	0.0100231	0.00729498	0.0172726	0.0191567	0.0187618	0.0094189	0.00961368	0.0125836	0.00384545	0.0149769	0.0106418	0.0104395	0.0153153	0.00583458	0.00584482	0.0307748	0.014799	0.0213312	0.013469	0.0175323	0.0207181	0.0279184	0.0251499	0.0102722	0.0202333	0.0175412
WM1119 1uM 1d	0.00545545	0.00294306	0	0	0	0	0.00313029	0.0027394	0.00273621	0.00174986	0.00325955	0.00346639	0.00419466	0	0.00569776	0.00710037	0.00290195	0.00267965	0.00648373	0.00332986	0.00512757	0.00061059	0.00252812	0.00307423	0.00562949	0.00654761	0.00502669	0.00335743	0.00323491	0.00183934	0.018965	0.0264193	0.0291599	0	0.0056309	0.00739193
ChIP:RNAP2 Ser5-P	CD4-pre-TSS			CD4-post-TSS			MYC-pre-TSS			MYC-post TSS			MYB-pre-TSS			MYB-post-TSS			MEIS1-pre-TSS			MEIS1-post-TSS			HOXA5-pre-TSS			HOXA5-post-TSS			HOXA9-pre-TSS			HOXA9-post-TSS
DMSO-1d	0.099335	0.106176	0.100452	0.299302	0.244219	0.249937	0.397857	0.342359	0.363615	1.46199	1.42956	1.40397	0.913393	0.910767	0.876356	1.99022	1.9836	1.96512	1.25399	1.50706	1.48781	2.40456	2.3428	2.16511	4.01457	4.11726	4.2123	2.76171	2.78202	2.6765	2.75191	2.53155	2.4927	4.0544	4.09793	3.74035
WM1119 1uM 1d	0.0585385	0.0573386	0.0644569	0.192843	0.177199	0.172638	0.169954	0.131962	0.160481	0.629258	0.627021	0.606634	0.5336	0.497262	0.508024	0.724351	0.75544	0.701515	0.470045	0.454023	0.378264	0.728893	0.790189	0.690376	1.55339	1.60136	1.15018	1.04298	0.906522	0.881052	1.26099	1.26234	1.08609	1.6869	2.06768	1.74041

[truncated: 9 more sheets: Fig.8, Sup. Fig2d&e, Sup. Fig.2f&g, Sup. Fig.3b, Sup. Fig.3c, Sup. Fig.5, Sup. Fig.6, Sup. Fig.7, Sup. Fig.9]
